# Supplementary material for: Cardiomyocyte Janus kinase 1 (JAK1) signaling is required for cardiac homeostasis and cytokine-dependent activation of STAT3
Source: J Mol Cell Cardiol. Author manuscript; Available in PMC 2025 Aug 22. (PMC12370008; doi:10.1016/j.yjmcc.2025.07.017)
Supplement: Supplemental Material S3 [file NIHMS2104056-supplement-Supplemental_Material_S3.xls]

## Sheet: ACMs_OSMvsACMs_BSA_deg_all
gene_id	ACMs_OSM	ACMs_BSA	log2FoldChange	pvalue	padj	gene_name	gene_chr	gene_start	gene_end	gene_strand	gene_length	gene_biotype	gene_description	tf_family	ACMs_OSM_count	ACMs_BSA_count	ACMs_OSM_fpkm	ACMs_BSA_fpkm
ENSMUSG00000052560	289.695	1.38778e-17	11.1841	2.50154e-24	9.8746e-21	Cpne8	15	90371685	90563635	-	4164	protein_coding	copine VIII [Source:MGI Symbol;Acc:MGI:1914121]	-	315	0	2.53284	0
ENSMUSG00000000182	104.838	1.38778e-17	9.71887	2.64767e-15	2.17738e-12	Fgf23	6	127049865	127058371	+	1814	protein_coding	fibroblast growth factor 23 [Source:MGI Symbol;Acc:MGI:1891427]	-	114	0	2.10414	0
ENSMUSG00000028480	86.4439	1.38778e-17	9.44093	9.44718e-14	6.2153e-11	Glipr2	4	43957401	43979118	+	2320	protein_coding	GLI pathogenesis-related 2 [Source:MGI Symbol;Acc:MGI:1917770]	-	94	0	1.35659	0
ENSMUSG00000021697	73.5682	1.38778e-17	9.20863	1.52179e-12	7.32573e-10	Depdc1b	13	108452866	108544316	+	3350	protein_coding	DEP domain containing 1B [Source:MGI Symbol;Acc:MGI:2145425]	-	80	0	0.799564	0
ENSMUSG00000076498	60.6926	1.38778e-17	8.93162	3.47788e-11	1.40088e-08	Trbc2	6	41523664	41525286	+	692	TR_C_gene	T cell receptor beta, constant 2 [Source:MGI Symbol;Acc:MGI:4835227]	-	66	0	3.19334	0
ENSMUSG00000029321	468.114	1.09478	8.59386	1.41491e-26	9.30871e-23	Slc10a6	5	103753577	103777269	-	2124	protein_coding	solute carrier family 10 (sodium/bile acid cotransporter family), member 6 [Source:MGI Symbol;Acc:MGI:1923000]	-	509	1	8.02364	0.0186115
ENSMUSG00000021565	39.5398	1.38778e-17	8.31507	1.50714e-08	3.67239e-06	Slc6a19	13	73827864	73852984	-	5006	protein_coding	solute carrier family 6 (neurotransmitter transporter), member 19 [Source:MGI Symbol;Acc:MGI:1921588]	-	43	0	0.287598	0
ENSMUSG00000120851	39.5398	1.38778e-17	8.31507	1.50714e-08	3.67239e-06	ENSMUSG00000120851	11	117867035	117871681	+	756	lncRNA	novel transcript	-	43	0	1.90438	0
ENSMUSG00000030905	37.7004	1.38778e-17	8.24658	2.92755e-08	6.64151e-06	Crym	7	119785603	119801334	-	3391	protein_coding	crystallin, mu [Source:MGI Symbol;Acc:MGI:102675]	-	41	0	0.404822	0
ENSMUSG00000035373	34.9413	1.38778e-17	8.13733	8.20482e-08	1.52772e-05	Ccl7	11	81936538	81938351	+	801	protein_coding	chemokine (C-C motif) ligand 7 [Source:MGI Symbol;Acc:MGI:99512]	-	38	0	1.5884	0
ENSMUSG00000022997	34.0216	1.38778e-17	8.09899	1.16814e-07	2.09597e-05	Wnt1	15	98687738	98691718	+	2378	protein_coding	wingless-type MMTV integration site family, member 1 [Source:MGI Symbol;Acc:MGI:98953]	-	37	0	0.520952	0
ENSMUSG00000047878	29.4232	1.38778e-17	7.89036	5.05952e-07	6.93471e-05	A4galt	15	83110923	83135975	-	2278	protein_coding	alpha 1,4-galactosyltransferase [Source:MGI Symbol;Acc:MGI:3512453]	-	32	0	0.470332	0
ENSMUSG00000027314	29.4232	1.38778e-17	7.89036	5.05952e-07	6.93471e-05	Dll4	2	119156265	119166443	+	3852	protein_coding	delta like canonical Notch ligand 4 [Source:MGI Symbol;Acc:MGI:1859388]	-	32	0	0.278145	0
ENSMUSG00000032717	27.5838	1.38778e-17	7.79766	1.08934e-06	0.00012722	Mdfi	17	48126253	48145616	-	3092	protein_coding	MyoD family inhibitor [Source:MGI Symbol;Acc:MGI:107687]	-	30	0	0.324855	0
ENSMUSG00000069355	27.5838	1.38778e-17	7.79766	1.08934e-06	0.00012722	Gm5152	5	10292008	10296493	-	858	protein_coding	predicted gene 5152 [Source:MGI Symbol;Acc:MGI:3643407]	-	30	0	1.17069	0
ENSMUSG00000059991	24.8248	1.38778e-17	7.64637	3.60565e-06	0.000326444	Nptx2	5	144482712	144494288	+	2536	protein_coding	neuronal pentraxin 2 [Source:MGI Symbol;Acc:MGI:1858209]	-	27	0	0.35647	0
ENSMUSG00000071714	24.8248	1.38778e-17	7.64637	3.60565e-06	0.000326444	Csf2rb2	15	78166707	78189921	-	4740	protein_coding	colony stimulating factor 2 receptor, beta 2, low-affinity (granulocyte-macrophage) [Source:MGI Symbol;Acc:MGI:1339760]	-	27	0	0.190719	0
ENSMUSG00000097890	22.9854	1.38778e-17	7.53592	8.28134e-06	0.000640976	4930547M16Rik	10	39775312	39783934	+	2420	lncRNA	RIKEN cDNA 4930547M16 gene [Source:MGI Symbol;Acc:MGI:1922549]	-	25	0	0.345886	0
ENSMUSG00000021228	22.0657	1.38778e-17	7.47735	1.26863e-05	0.000903934	Acot3	12	84098918	84107176	+	3438	protein_coding	acyl-CoA thioesterase 3 [Source:MGI Symbol;Acc:MGI:2159619]	-	24	0	0.233729	0
ENSMUSG00000034686	21.146	1.38778e-17	7.4163	1.95811e-05	0.00126298	Prr7	13	55612080	55620967	+	1359	protein_coding	proline rich 7 (synaptic) [Source:MGI Symbol;Acc:MGI:3487246]	-	23	0	0.566652	0
ENSMUSG00000022489	21.146	1.38778e-17	7.4163	1.95811e-05	0.00126298	Pde1b	15	103411461	103438479	+	5396	protein_coding	phosphodiesterase 1B, Ca2+-calmodulin dependent [Source:MGI Symbol;Acc:MGI:97523]	-	23	0	0.142713	0
ENSMUSG00000103574	20.2263	1.38778e-17	7.35255	1.95811e-05	0.00126298	Gm37116	3	88191914	88192060	-	147	processed_pseudogene	predicted gene, 37116 [Source:MGI Symbol;Acc:MGI:5610344]	-	22	0	5.01087	0
ENSMUSG00000044628	20.2263	1.38778e-17	7.35255	1.95811e-05	0.00126298	Rnf208	2	25132941	25134274	+	1334	protein_coding	ring finger protein 208 [Source:MGI Symbol;Acc:MGI:1916096]	-	22	0	0.552173	0
ENSMUSG00000015134	20.2263	1.38778e-17	7.35255	1.95811e-05	0.00126298	Aldh1a3	7	66040638	66077265	-	4617	protein_coding	aldehyde dehydrogenase family 1, subfamily A3 [Source:MGI Symbol;Acc:MGI:1861722]	-	22	0	0.15954	0
ENSMUSG00000108801	19.3066	1.38778e-17	7.28586	3.04594e-05	0.0017527	Gm39090	7	127291102	127300814	+	2918	lncRNA	predicted gene, 39090 [Source:MGI Symbol;Acc:MGI:5621975]	-	21	0	0.240958	0
ENSMUSG00000026227	19.3066	1.38778e-17	7.28586	3.04594e-05	0.0017527	2810459M11Rik	1	85973585	85983178	+	3331	protein_coding	RIKEN cDNA 2810459M11 gene [Source:MGI Symbol;Acc:MGI:1920042]	-	21	0	0.211083	0
ENSMUSG00000073274	19.3066	1.38778e-17	7.28586	3.04594e-05	0.0017527	Gm14636	X	19011600	19034490	-	8684	lncRNA	predicted gene 14636 [Source:MGI Symbol;Acc:MGI:3641976]	-	21	0	0.0809669	0
ENSMUSG00000021835	19.3066	1.38778e-17	7.28586	3.04594e-05	0.0017527	Bmp4	14	46620977	46628126	-	2248	protein_coding	bone morphogenetic protein 4 [Source:MGI Symbol;Acc:MGI:88180]	-	21	0	0.312774	0
ENSMUSG00000050370	19.3066	1.38778e-17	7.28586	3.04594e-05	0.0017527	Ch25h	19	34451178	34452564	-	1387	protein_coding	cholesterol 25-hydroxylase [Source:MGI Symbol;Acc:MGI:1333869]	-	21	0	0.506933	0
ENSMUSG00000020122	354.993	2.18206	7.27104	6.10976e-23	1.50736e-19	Egfr	11	16702203	16868158	+	11326	protein_coding	epidermal growth factor receptor [Source:MGI Symbol;Acc:MGI:95294]	-	386	2	1.14109	0.00698054
ENSMUSG00000050737	18.3869	1.38778e-17	7.21593	4.77659e-05	0.00242354	Ptges	2	30779483	30819875	-	3931	protein_coding	prostaglandin E synthase [Source:MGI Symbol;Acc:MGI:1927593]	-	20	0	0.170347	0
ENSMUSG00000042485	18.3869	1.38778e-17	7.21593	4.77659e-05	0.00242354	Mustn1	14	30601157	30603567	+	1236	protein_coding	musculoskeletal, embryonic nuclear protein 1 [Source:MGI Symbol;Acc:MGI:1913425]	-	20	0	0.541776	0
ENSMUSG00000112237	18.3869	1.38778e-17	7.21593	4.77659e-05	0.00242354	D630033A02Rik	10	122820979	122822460	-	1482	transcribed_processed_pseudogene	RIKEN cDNA D630033A02 gene [Source:MGI Symbol;Acc:MGI:3028060]	-	20	0	0.451845	0
ENSMUSG00000034452	18.3869	1.38778e-17	7.21593	4.77659e-05	0.00242354	Slc24a1	9	64830143	64858889	-	5213	protein_coding	solute carrier family 24 (sodium/potassium/calcium exchanger), member 1 [Source:MGI Symbol;Acc:MGI:2384871]	-	20	0	0.128455	0
ENSMUSG00000056411	18.3869	1.38778e-17	7.21593	4.77659e-05	0.00242354	Gm12500	3	107992900	107995327	+	2428	lncRNA	predicted gene 12500 [Source:MGI Symbol;Acc:MGI:3650304]	-	20	0	0.275797	0
ENSMUSG00000038618	18.3869	1.38778e-17	7.21593	4.77659e-05	0.00242354	Rassf7	7	140795773	140798571	+	2154	protein_coding	Ras association (RalGDS/AF-6) domain family (N-terminal) member 7 [Source:MGI Symbol;Acc:MGI:1914235]	-	20	0	0.31088	0
ENSMUSG00000021986	18.3869	1.38778e-17	7.21593	4.77659e-05	0.00242354	Amer2	14	60610708	60625646	+	10660	protein_coding	APC membrane recruitment 2 [Source:MGI Symbol;Acc:MGI:1919375]	-	20	0	0.0628175	0
ENSMUSG00000003665	18.3869	1.38778e-17	7.21593	4.77659e-05	0.00242354	Has1	17	18063585	18075467	-	4518	protein_coding	hyaluronan synthase 1 [Source:MGI Symbol;Acc:MGI:106590]	-	20	0	0.148215	0
ENSMUSG00000045991	18.3869	1.38778e-17	7.21593	4.77659e-05	0.00242354	Onecut2	18	64473091	64534058	+	16234	protein_coding	one cut domain, family member 2 [Source:MGI Symbol;Acc:MGI:1891408]	CUT	20	0	0.0412489	0
ENSMUSG00000021714	17.4672	1.38778e-17	7.14244	7.55368e-05	0.00342729	Cenpk	13	104365119	104388900	+	5231	protein_coding	centromere protein K [Source:MGI Symbol;Acc:MGI:1926210]	-	19	0	0.121612	0
ENSMUSG00000039787	17.4672	1.38778e-17	7.14244	7.55368e-05	0.00342729	Cercam	2	29759176	29772852	+	3383	protein_coding	cerebral endothelial cell adhesion molecule [Source:MGI Symbol;Acc:MGI:2139134]	-	19	0	0.188044	0
ENSMUSG00000071713	17.4672	1.38778e-17	7.14244	7.55368e-05	0.00342729	Csf2rb	15	78209952	78238047	+	7277	protein_coding	colony stimulating factor 2 receptor, beta, low-affinity (granulocyte-macrophage) [Source:MGI Symbol;Acc:MGI:1339759]	-	19	0	0.0874197	0
ENSMUSG00000031831	17.4672	1.38778e-17	7.14244	7.55368e-05	0.00342729	Dnaaf1	8	120301974	120325193	+	2821	protein_coding	dynein, axonemal assembly factor 1 [Source:MGI Symbol;Acc:MGI:1915520]	-	19	0	0.225506	0
ENSMUSG00000060594	16.5475	1.38778e-17	7.06501	0.000120499	0.00473763	Layn	9	50965940	50988394	-	2409	protein_coding	layilin [Source:MGI Symbol;Acc:MGI:2685357]	-	18	0	0.250175	0
ENSMUSG00000047414	16.5475	1.38778e-17	7.06501	0.000120499	0.00473763	Flrt2	12	95659000	95751989	+	7721	protein_coding	fibronectin leucine rich transmembrane protein 2 [Source:MGI Symbol;Acc:MGI:3603594]	-	18	0	0.0780561	0
ENSMUSG00000050919	16.5475	1.38778e-17	7.06501	0.000120499	0.00473763	Zfp366	13	99321331	99387164	+	6382	protein_coding	zinc finger protein 366 [Source:MGI Symbol;Acc:MGI:2178429]	zf-C2H2	18	0	0.094433	0
ENSMUSG00000024402	16.5475	1.38778e-17	7.06501	0.000120499	0.00473763	Lta	17	35422141	35424327	-	1383	protein_coding	lymphotoxin A [Source:MGI Symbol;Acc:MGI:104797]	-	18	0	0.435771	0
ENSMUSG00000049641	16.5475	1.38778e-17	7.06501	0.000120499	0.00473763	Vgll2	10	51898598	51904567	+	1650	protein_coding	vestigial like family member 2 [Source:MGI Symbol;Acc:MGI:2447460]	-	18	0	0.365255	0
ENSMUSG00000115591	16.5475	1.38778e-17	7.06501	0.000120499	0.00473763	Gm31282	15	8511603	8529827	+	866	lncRNA	predicted gene, 31282 [Source:MGI Symbol;Acc:MGI:5590441]	-	18	0	0.695925	0
ENSMUSG00000012428	2620.18	19.5791	7.05566	1.05306e-34	2.07842e-30	Steap4	5	8010457	8032213	+	3155	protein_coding	STEAP family member 4 [Source:MGI Symbol;Acc:MGI:1923560]	-	2849	18	30.2344	0.225532
ENSMUSG00000115709	15.6278	1.38778e-17	6.98318	0.000193974	0.00686106	4930431P22Rik	14	76997571	76999657	+	715	lncRNA	RIKEN cDNA 4930431P22 gene [Source:MGI Symbol;Acc:MGI:1921133]	-	17	0	0.796069	0
ENSMUSG00000085505	15.6278	1.38778e-17	6.98318	0.000193974	0.00686106	Gm12868	4	118990946	118995998	-	417	lncRNA	predicted gene 12868 [Source:MGI Symbol;Acc:MGI:3651004]	-	17	0	1.36496	0
ENSMUSG00000035370	15.6278	1.38778e-17	6.98318	0.000193974	0.00686106	Gm49322	10	80441855	80451618	+	4520	protein_coding	predicted gene, 49322 [Source:MGI Symbol;Acc:MGI:6121503]	-	17	0	0.125927	0
ENSMUSG00000045521	15.6278	1.38778e-17	6.98318	0.000193974	0.00686106	Tssk2	16	17716501	17717888	+	1388	protein_coding	testis-specific serine kinase 2 [Source:MGI Symbol;Acc:MGI:1347559]	-	17	0	0.410079	0
ENSMUSG00000029334	15.6278	1.38778e-17	6.98318	0.000193974	0.00686106	Prkg2	5	99077632	99185210	-	5369	protein_coding	protein kinase, cGMP-dependent, type II [Source:MGI Symbol;Acc:MGI:108173]	-	17	0	0.106014	0
ENSMUSG00000048012	15.6278	1.38778e-17	6.98318	0.000193974	0.00686106	Zfp473	7	44380904	44400474	-	10037	protein_coding	zinc finger protein 473 [Source:MGI Symbol;Acc:MGI:2442697]	zf-C2H2	17	0	0.0567091	0
ENSMUSG00000120141	15.6278	1.38778e-17	6.98318	0.000193974	0.00686106	ENSMUSG00000120141	19	5686716	5687398	-	683	lncRNA	novel transcript	-	17	0	0.833367	0
ENSMUSG00000086794	14.7082	1.38778e-17	6.89643	0.000315208	0.00950645	Gm11642	11	103614776	103615358	+	440	lncRNA	predicted gene 11642 [Source:MGI Symbol;Acc:MGI:3651889]	-	16	0	1.21752	0
ENSMUSG00000079491	14.7082	1.38778e-17	6.89643	0.000315208	0.00950645	H2-T10	17	36426768	36432357	-	3419	protein_coding	histocompatibility 2, T region locus 10 [Source:MGI Symbol;Acc:MGI:95942]	-	16	0	0.156686	0
ENSMUSG00000018387	14.7082	1.38778e-17	6.89643	0.000315208	0.00950645	Shroom1	11	53348032	53358593	+	4600	protein_coding	shroom family member 1 [Source:MGI Symbol;Acc:MGI:1919024]	-	16	0	0.116458	0
ENSMUSG00000027524	14.7082	1.38778e-17	6.89643	0.000315208	0.00950645	Edn3	2	174602412	174625835	+	4113	protein_coding	endothelin 3 [Source:MGI Symbol;Acc:MGI:95285]	-	16	0	0.130247	0
ENSMUSG00000047986	14.7082	1.38778e-17	6.89643	0.000315208	0.00950645	Palm3	8	84748100	84756924	+	3612	protein_coding	paralemmin 3 [Source:MGI Symbol;Acc:MGI:1921587]	-	16	0	0.148313	0
ENSMUSG00000119946	14.7082	1.38778e-17	6.89643	0.000315208	0.00950645	ENSMUSG00000119946	5	130199795	130200622	-	828	lncRNA	novel transcript	-	16	0	0.64699	0
ENSMUSG00000016024	14.7082	1.38778e-17	6.89643	0.000315208	0.00950645	Lbp	2	158148413	158174772	+	4831	protein_coding	lipopolysaccharide binding protein [Source:MGI Symbol;Acc:MGI:1098776]	-	16	0	0.11089	0
ENSMUSG00000105194	14.7082	1.38778e-17	6.89643	0.000315208	0.00950645	Gm6755	14	53410184	53411047	-	864	processed_pseudogene	predicted gene 6755 [Source:MGI Symbol;Acc:MGI:3645758]	-	16	0	0.620032	0
ENSMUSG00000056306	14.7082	1.38778e-17	6.89643	0.000315208	0.00950645	Sertm1	3	54804489	54823308	-	3215	protein_coding	serine rich and transmembrane domain containing 1 [Source:MGI Symbol;Acc:MGI:3607715]	-	16	0	0.166628	0
ENSMUSG00000106241	14.7082	1.38778e-17	6.89643	0.000315208	0.00950645	Gm43143	5	25892371	25894393	-	2023	TEC	predicted gene 43143 [Source:MGI Symbol;Acc:MGI:5663280]	-	16	0	0.264809	0
ENSMUSG00000097840	14.7082	1.38778e-17	6.89643	0.000315208	0.00950645	Gm26756	5	67585023	67595333	+	1294	lncRNA	predicted gene, 26756 [Source:MGI Symbol;Acc:MGI:5477250]	-	16	0	0.413994	0
ENSMUSG00000029126	14.7082	1.38778e-17	6.89643	0.000315208	0.00950645	Nsg1	5	38294536	38317251	-	3215	protein_coding	neuron specific gene family member 1 [Source:MGI Symbol;Acc:MGI:109149]	-	16	0	0.166628	0
ENSMUSG00000109956	14.7082	1.38778e-17	6.89643	0.000315208	0.00950645	Gm45428	8	92032595	92034383	-	1789	TEC	predicted gene 45428 [Source:MGI Symbol;Acc:MGI:5791264]	-	16	0	0.299445	0
ENSMUSG00000060093	14.7082	1.38778e-17	6.89643	0.000315208	0.00950645	H4c1	13	23944675	23945213	-	539	protein_coding	H4 clustered histone 1 [Source:MGI Symbol;Acc:MGI:2448419]	-	16	0	0.993892	0
ENSMUSG00000030796	13.7885	1.38778e-17	6.80412	0.000517265	0.0135702	Tead2	7	44865177	44883068	+	4788	protein_coding	TEA domain family member 2 [Source:MGI Symbol;Acc:MGI:104904]	TEA	15	0	0.104893	0
ENSMUSG00000117345	13.7885	1.38778e-17	6.80412	0.000517265	0.0135702	Gm7926	18	30552739	30553113	-	375	processed_pseudogene	predicted gene 7926 [Source:MGI Symbol;Acc:MGI:3646071]	-	15	0	1.33927	0
ENSMUSG00000076434	13.7885	1.38778e-17	6.80412	0.000517265	0.0135702	Wfdc3	2	164573100	164587851	-	2530	protein_coding	WAP four-disulfide core domain 3 [Source:MGI Symbol;Acc:MGI:1923897]	-	15	0	0.198508	0
ENSMUSG00000070000	13.7885	1.38778e-17	6.80412	0.000517265	0.0135702	Fcho1	8	72161031	72178360	-	4467	protein_coding	FCH domain only 1 [Source:MGI Symbol;Acc:MGI:1921265]	-	15	0	0.11243	0
ENSMUSG00000120404	13.7885	1.38778e-17	6.80412	0.000517265	0.0135702	ENSMUSG00000120404	9	58182727	58183613	+	887	lncRNA	novel transcript	-	15	0	0.566207	0
ENSMUSG00000029352	13.7885	1.38778e-17	6.80412	0.000517265	0.0135702	Crybb3	5	113223705	113229450	-	2333	protein_coding	crystallin, beta B3 [Source:MGI Symbol;Acc:MGI:102717]	-	15	0	0.21527	0
ENSMUSG00000037628	13.7885	1.38778e-17	6.80412	0.000517265	0.0135702	Cdkn3	14	46997998	47009126	+	2371	protein_coding	cyclin-dependent kinase inhibitor 3 [Source:MGI Symbol;Acc:MGI:1919641]	-	15	0	0.21182	0
ENSMUSG00000016327	13.7885	1.38778e-17	6.80412	0.000517265	0.0135702	Atp1b4	X	37405061	37425646	+	4201	protein_coding	ATPase, (Na+)/K+ transporting, beta 4 polypeptide [Source:MGI Symbol;Acc:MGI:1915071]	-	15	0	0.119549	0
ENSMUSG00000035506	12.8688	1.38778e-17	6.70551	0.00085757	0.018682	Slc12a8	16	33337698	33484505	+	4444	protein_coding	solute carrier family 12 (potassium/chloride transporters), member 8 [Source:MGI Symbol;Acc:MGI:2443672]	-	14	0	0.105478	0
ENSMUSG00000041323	12.8688	1.38778e-17	6.70551	0.00085757	0.018682	Ak7	12	105672235	105748706	+	4209	protein_coding	adenylate kinase 7 [Source:MGI Symbol;Acc:MGI:1926051]	-	14	0	0.111367	0
ENSMUSG00000027994	12.8688	1.38778e-17	6.70551	0.00085757	0.018682	Mcub	3	129708609	129763855	-	1318	protein_coding	mitochondrial calcium uniporter dominant negative beta subunit [Source:MGI Symbol;Acc:MGI:1914065]	-	14	0	0.355648	0
ENSMUSG00000056481	12.8688	1.38778e-17	6.70551	0.00085757	0.018682	Cd248	19	5118106	5120710	+	2605	protein_coding	CD248 antigen, endosialin [Source:MGI Symbol;Acc:MGI:1917695]	-	14	0	0.17994	0
ENSMUSG00000082183	12.8688	1.38778e-17	6.70551	0.00085757	0.018682	Gm15994	7	112923465	112923866	+	402	processed_pseudogene	predicted gene 15994 [Source:MGI Symbol;Acc:MGI:3801929]	-	14	0	1.16603	0
ENSMUSG00000089829	12.8688	1.38778e-17	6.70551	0.00085757	0.018682	Gm16565	1	165608644	165616936	+	2181	lncRNA	predicted gene 16565 [Source:MGI Symbol;Acc:MGI:4414985]	-	14	0	0.214922	0
ENSMUSG00000027186	12.8688	1.38778e-17	6.70551	0.00085757	0.018682	Elf5	2	103242033	103281334	+	5877	protein_coding	E74-like factor 5 [Source:MGI Symbol;Acc:MGI:1335079]	ETS	14	0	0.0797591	0
ENSMUSG00000108219	12.8688	1.38778e-17	6.70551	0.00085757	0.018682	Gm44101	6	108447316	108449536	-	2221	TEC	predicted gene, 44101 [Source:MGI Symbol;Acc:MGI:5690493]	-	14	0	0.211051	0
ENSMUSG00000032271	12.8688	1.38778e-17	6.70551	0.00085757	0.018682	Nnmt	9	48503177	48516453	-	1576	protein_coding	nicotinamide N-methyltransferase [Source:MGI Symbol;Acc:MGI:1099443]	-	14	0	0.297427	0
ENSMUSG00000032564	12.8688	1.38778e-17	6.70551	0.00085757	0.018682	Cpne4	9	104424485	104911743	+	5499	protein_coding	copine IV [Source:MGI Symbol;Acc:MGI:1921270]	-	14	0	0.0852417	0
ENSMUSG00000020411	12.8688	1.38778e-17	6.70551	0.00085757	0.018682	Nipal4	11	46038982	46057335	-	3444	protein_coding	NIPA-like domain containing 4 [Source:MGI Symbol;Acc:MGI:2444671]	-	14	0	0.136105	0
ENSMUSG00000011008	11.9491	1.38778e-17	6.59966	0.00143701	0.0277246	Mcoln2	3	145855588	145901268	+	3288	protein_coding	mucolipin 2 [Source:MGI Symbol;Acc:MGI:1915529]	-	13	0	0.132379	0
ENSMUSG00000017652	11.9491	1.38778e-17	6.59966	0.00143701	0.0277246	Cd40	2	164897547	164914868	+	3406	protein_coding	CD40 antigen [Source:MGI Symbol;Acc:MGI:88336]	-	13	0	0.127793	0
ENSMUSG00000117069	11.9491	1.38778e-17	6.59966	0.00143701	0.0277246	Gm49894	17	69689199	69691203	-	1128	lncRNA	predicted gene, 49894 [Source:MGI Symbol;Acc:MGI:6270585]	-	13	0	0.385871	0
ENSMUSG00000045725	11.9491	1.38778e-17	6.59966	0.00143701	0.0277246	Prr15	6	54302820	54307186	+	3157	protein_coding	proline rich 15 [Source:MGI Symbol;Acc:MGI:1925254]	-	13	0	0.137872	0
ENSMUSG00000018500	11.9491	1.38778e-17	6.59966	0.00143701	0.0277246	Adora2b	11	62139810	62157279	+	1845	protein_coding	adenosine A2b receptor [Source:MGI Symbol;Acc:MGI:99403]	-	13	0	0.235915	0
ENSMUSG00000120347	11.9491	1.38778e-17	6.59966	0.00143701	0.0277246	ENSMUSG00000120347	16	11072336	11072801	+	466	lncRNA	novel transcript	-	13	0	0.93404	0
ENSMUSG00000069670	11.0294	1.38778e-17	6.48542	0.00243493	0.0387567	Nkain2	10	31565306	32766458	-	4710	protein_coding	Na+/K+ transporting ATPase interacting 2 [Source:MGI Symbol;Acc:MGI:1923447]	-	12	0	0.0853038	0
ENSMUSG00000051435	11.0294	1.38778e-17	6.48542	0.00243493	0.0387567	Fhad1	4	141617749	141742393	-	6141	protein_coding	forkhead-associated (FHA) phosphopeptide binding domain 1 [Source:MGI Symbol;Acc:MGI:1920323]	-	12	0	0.065426	0
ENSMUSG00000120987	11.0294	1.38778e-17	6.48542	0.00243493	0.0387567	Gm33044	5	122987513	122987999	-	487	lncRNA	predicted gene, 33044 [Source:NCBI gene (formerly Entrezgene);Acc:102635796]	-	12	0	0.825012	0
ENSMUSG00000030523	11.0294	1.38778e-17	6.48542	0.00243493	0.0387567	Trpm1	7	63803583	63919523	+	14746	protein_coding	transient receptor potential cation channel, subfamily M, member 1 [Source:MGI Symbol;Acc:MGI:1330305]	-	12	0	0.0272468	0
ENSMUSG00000046688	11.0294	1.38778e-17	6.48542	0.00243493	0.0387567	Tifa	3	127583454	127625813	+	3199	protein_coding	TRAF-interacting protein with forkhead-associated domain [Source:MGI Symbol;Acc:MGI:2182965]	-	12	0	0.125596	0
ENSMUSG00000060470	11.0294	1.38778e-17	6.48542	0.00243493	0.0387567	Adgrg3	8	95744320	95771878	+	6905	protein_coding	adhesion G protein-coupled receptor G3 [Source:MGI Symbol;Acc:MGI:1859670]	-	12	0	0.0581869	0
ENSMUSG00000114660	11.0294	1.38778e-17	6.48542	0.00243493	0.0387567	Gm47881	13	26542937	26544009	-	1073	TEC	predicted gene, 47881 [Source:MGI Symbol;Acc:MGI:6097107]	-	12	0	0.374446	0
ENSMUSG00000029869	11.0294	1.38778e-17	6.48542	0.00243493	0.0387567	Ephb6	6	41582416	41597443	+	3773	protein_coding	Eph receptor B6 [Source:MGI Symbol;Acc:MGI:1096338]	-	12	0	0.106488	0
ENSMUSG00000011034	11.0294	1.38778e-17	6.48542	0.00243493	0.0387567	Slc5a1	5	33261563	33320214	+	4104	protein_coding	solute carrier family 5 (sodium/glucose cotransporter), member 1 [Source:MGI Symbol;Acc:MGI:107678]	-	12	0	0.0978998	0
ENSMUSG00000106261	11.0294	1.38778e-17	6.48542	0.00243493	0.0387567	Gm34086	5	124170424	124214362	+	743	lncRNA	predicted gene, 34086 [Source:MGI Symbol;Acc:MGI:5593245]	-	12	0	0.540755	0
ENSMUSG00000038457	11.0294	1.38778e-17	6.48542	0.00243493	0.0387567	Tmem255b	8	13485189	13518473	+	1581	protein_coding	transmembrane protein 255B [Source:MGI Symbol;Acc:MGI:2685533]	-	12	0	0.254131	0
ENSMUSG00000071112	11.0294	1.38778e-17	6.48542	0.00243493	0.0387567	Spx	6	142359167	142365456	+	1773	protein_coding	spexin hormone [Source:MGI Symbol;Acc:MGI:2442262]	-	12	0	0.226611	0
ENSMUSG00000001943	11.0294	1.38778e-17	6.48542	0.00243493	0.0387567	Vsig2	9	37450551	37455501	+	1979	protein_coding	V-set and immunoglobulin domain containing 2 [Source:MGI Symbol;Acc:MGI:1928009]	-	12	0	0.203022	0
ENSMUSG00000049719	11.0294	1.38778e-17	6.48542	0.00243493	0.0387567	Prss46	9	110673574	110685590	+	1346	protein_coding	protease, serine 46 [Source:MGI Symbol;Acc:MGI:1921556]	-	12	0	0.2985	0
ENSMUSG00000108696	11.0294	1.38778e-17	6.48542	0.00243493	0.0387567	Gm5738	7	127615614	127616392	-	779	processed_pseudogene	predicted gene 5738 [Source:MGI Symbol;Acc:MGI:3648290]	-	12	0	0.515765	0
ENSMUSG00000121071	11.0294	1.38778e-17	6.48542	0.00243493	0.0387567	ENSMUSG00000121071	1	86415504	86417119	+	1616	lncRNA	novel transcript	-	12	0	0.248627	0
ENSMUSG00000033368	11.0294	1.38778e-17	6.48542	0.00243493	0.0387567	Trim69	2	121991181	122009508	+	1888	protein_coding	tripartite motif-containing 69 [Source:MGI Symbol;Acc:MGI:1918178]	-	12	0	0.212808	0
ENSMUSG00000018459	11.0294	1.38778e-17	6.48542	0.00243493	0.0387567	Slc13a3	2	165246948	165315150	-	5215	protein_coding	solute carrier family 13 (sodium-dependent dicarboxylate transporter), member 3 [Source:MGI Symbol;Acc:MGI:2149635]	-	12	0	0.0770433	0
ENSMUSG00000074577	11.0294	1.38778e-17	6.48542	0.00243493	0.0387567	Ripor3	2	167822084	167852538	-	4244	protein_coding	RIPOR family member 3 [Source:MGI Symbol;Acc:MGI:1916803]	-	12	0	0.0946703	0
ENSMUSG00000015854	11.0294	1.38778e-17	6.48542	0.00243493	0.0387567	Cd5l	3	87265188	87278380	+	2036	protein_coding	CD5 antigen-like [Source:MGI Symbol;Acc:MGI:1334419]	-	12	0	0.197338	0
ENSMUSG00000056947	11.0294	1.38778e-17	6.48542	0.00243493	0.0387567	Mab21l1	3	55689931	55692422	+	2492	protein_coding	mab-21-like 1 [Source:MGI Symbol;Acc:MGI:1333773]	-	12	0	0.161228	0
ENSMUSG00000029675	11.0294	1.38778e-17	6.48542	0.00243493	0.0387567	Eln	5	134731447	134776177	-	8098	protein_coding	elastin [Source:MGI Symbol;Acc:MGI:95317]	-	12	0	0.0496148	0
ENSMUSG00000000416	11.0294	1.38778e-17	6.48542	0.00243493	0.0387567	Cttnbp2	6	18366477	18514842	-	8829	protein_coding	cortactin binding protein 2 [Source:MGI Symbol;Acc:MGI:1353467]	-	12	0	0.0455069	0
ENSMUSG00000030898	11.0294	1.38778e-17	6.48542	0.00243493	0.0387567	Cckbr	7	105074938	105120105	+	2862	protein_coding	cholecystokinin B receptor [Source:MGI Symbol;Acc:MGI:99479]	-	12	0	0.140385	0
ENSMUSG00000058741	11.0294	1.38778e-17	6.48542	0.00243493	0.0387567	Prr19	7	25000836	25003557	+	1240	protein_coding	proline rich 19 [Source:MGI Symbol;Acc:MGI:3648539]	-	12	0	0.324017	0
ENSMUSG00000120290	11.0294	1.38778e-17	6.48542	0.00243493	0.0387567	ENSMUSG00000120290	10	128172433	128173887	-	1455	lncRNA	novel transcript, antisense to Cs	-	12	0	0.276138	0
ENSMUSG00000114621	11.0294	1.38778e-17	6.48542	0.00243493	0.0387567	Gm31107	14	68281877	68288779	-	640	lncRNA	predicted gene, 31107 [Source:MGI Symbol;Acc:MGI:5590266]	-	12	0	0.627783	0
ENSMUSG00000097967	11.0294	1.38778e-17	6.48542	0.00243493	0.0387567	Gm27002	9	115029466	115032943	+	620	lncRNA	predicted gene, 27002 [Source:MGI Symbol;Acc:MGI:5504117]	-	12	0	0.648034	0
ENSMUSG00000017724	11.0294	1.38778e-17	6.48542	0.00243493	0.0387567	Etv4	11	101660568	101676197	-	3104	protein_coding	ets variant 4 [Source:MGI Symbol;Acc:MGI:99423]	ETS	12	0	0.12944	0
ENSMUSG00000113399	11.0294	1.38778e-17	6.48542	0.00243493	0.0387567	Gm48199	13	52334271	52336456	+	2186	lncRNA	predicted gene, 48199 [Source:MGI Symbol;Acc:MGI:6097585]	-	12	0	0.183797	0
ENSMUSG00000111987	11.0294	1.38778e-17	6.48542	0.00243493	0.0387567	Gm48809	12	31896522	31899625	-	2225	lncRNA	predicted gene, 48809 [Source:MGI Symbol;Acc:MGI:6098521]	-	12	0	0.180576	0
ENSMUSG00000115750	11.0294	1.38778e-17	6.48542	0.00243493	0.0387567	Gm49282	15	36843060	36844582	+	921	lncRNA	predicted gene, 49282 [Source:MGI Symbol;Acc:MGI:6118767]	-	12	0	0.436244	0
ENSMUSG00000007946	185.77	2.18206	6.33725	5.79778e-17	6.02267e-14	Phox2a	7	101467520	101471933	+	2035	protein_coding	paired-like homeobox 2a [Source:MGI Symbol;Acc:MGI:106633]	Homeobox	202	2	3.32349	0.0388509
ENSMUSG00000074743	8691.04	157.67	5.7835	1.04227e-29	1.02856e-25	Thbd	2	148246386	148250108	-	3723	protein_coding	thrombomodulin [Source:MGI Symbol;Acc:MGI:98736]	-	9450	145	84.9859	1.53961
ENSMUSG00000048779	319.125	6.53125	5.58554	3.85183e-19	5.84797e-16	P2ry6	7	100586837	100623856	-	2887	protein_coding	pyrimidinergic receptor P2Y, G-protein coupled, 6 [Source:MGI Symbol;Acc:MGI:2673874]	-	347	6	4.0243	0.0821562
ENSMUSG00000037035	1240.65	31.5397	5.29258	1.25119e-23	4.11579e-20	Inhbb	1	119343195	119349978	-	4255	protein_coding	inhibin beta-B [Source:MGI Symbol;Acc:MGI:96571]	-	1349	29	10.615	0.269423
ENSMUSG00000021091	1893.63	48.9369	5.27073	2.12217e-24	9.8746e-21	Serpina3n	12	104372988	104380588	+	2064	protein_coding	serine (or cysteine) peptidase inhibitor, clade A, member 3N [Source:MGI Symbol;Acc:MGI:105045]	-	2059	45	33.4006	0.861864
ENSMUSG00000112449	1029.12	27.1904	5.23615	9.95812e-23	2.18382e-19	Srp54b	12	55201889	55236358	+	4513	protein_coding	signal recognition particle 54B [Source:MGI Symbol;Acc:MGI:3714357]	-	1119	25	8.30181	0.218983
ENSMUSG00000040364	730.225	20.6665	5.13507	2.68419e-21	4.81617e-18	Sec1	7	45327110	45343826	-	2470	protein_coding	secretory blood group 1 [Source:MGI Symbol;Acc:MGI:1928893]	-	794	19	10.763	0.304083
ENSMUSG00000047139	646.534	18.4918	5.11894	9.30607e-21	1.53062e-17	Cd24a	10	43454280	43460261	+	2580	protein_coding	CD24a antigen [Source:MGI Symbol;Acc:MGI:88323]	-	703	17	9.12312	0.260474
ENSMUSG00000032841	116.794	3.26934	5.10963	2.19976e-12	1.00969e-09	Prr5l	2	101544630	101713372	-	4967	protein_coding	proline rich 5 like [Source:MGI Symbol;Acc:MGI:1919696]	-	127	3	0.856086	0.0238761
ENSMUSG00000001131	6197.77	220.734	4.81063	5.32533e-23	1.50152e-19	Timp1	X	20736405	20740974	+	888	protein_coding	tissue inhibitor of metalloproteinase 1 [Source:MGI Symbol;Acc:MGI:98752]	-	6739	203	254.092	9.03688
ENSMUSG00000006403	177.493	6.53125	4.73965	6.39238e-14	4.35056e-11	Adamts4	1	171077990	171088206	+	4810	protein_coding	a disintegrin-like and metallopeptidase (reprolysin type) with thrombospondin type 1 motif, 4 [Source:MGI Symbol;Acc:MGI:1339949]	-	193	6	1.34345	0.0493108
ENSMUSG00000027555	202.325	7.61857	4.7099	1.63621e-14	1.19607e-11	Car13	3	14706787	14728062	+	2299	protein_coding	carbonic anhydrase 13 [Source:MGI Symbol;Acc:MGI:1931322]	-	220	7	3.20399	0.120363
ENSMUSG00000055675	667.686	26.1031	4.67069	9.0313e-19	1.27322e-15	Kbtbd11	8	15061025	15083333	+	7137	protein_coding	kelch repeat and BTB (POZ) domain containing 11 [Source:MGI Symbol;Acc:MGI:1922151]	-	726	24	3.40588	0.132933
ENSMUSG00000120390	30.3429	1.09478	4.65226	3.67596e-06	0.000328292	ENSMUSG00000120390	15	36770505	36770882	-	378	lncRNA	novel transcript	-	33	1	2.92301	0.104579
ENSMUSG00000061878	56.0942	2.18206	4.61201	5.55554e-08	1.12276e-05	Sphk1	11	116421751	116427501	+	4775	protein_coding	sphingosine kinase 1 [Source:MGI Symbol;Acc:MGI:1316649]	-	61	2	0.427725	0.0165574
ENSMUSG00000053113	16732.8	728.516	4.52135	2.28586e-21	4.5116e-18	Socs3	11	117856905	117860873	-	2891	protein_coding	suppressor of cytokine signaling 3 [Source:MGI Symbol;Acc:MGI:1201791]	-	18194	670	210.711	9.16141
ENSMUSG00000050359	1492.65	73.9454	4.33311	1.11618e-18	1.46867e-15	Sprr1a	3	92391259	92393202	-	806	protein_coding	small proline-rich protein 1A [Source:MGI Symbol;Acc:MGI:106660]	-	1623	68	67.4204	3.33511
ENSMUSG00000074607	23.9051	1.09478	4.30989	4.95961e-05	0.00247191	Tox2	2	163045045	163166090	+	3401	protein_coding	TOX high mobility group box family member 2 [Source:MGI Symbol;Acc:MGI:3611233]	HMG	26	1	0.255962	0.0116233
ENSMUSG00000037239	419.371	21.7538	4.26158	9.13256e-16	7.83693e-13	Spred3	7	28858254	28869836	-	6218	protein_coding	sprouty-related EVH1 domain containing 3 [Source:MGI Symbol;Acc:MGI:2142186]	-	456	20	2.4554	0.12715
ENSMUSG00000031995	42.2988	2.18206	4.20588	4.76602e-07	6.67141e-05	St14	9	31000698	31043149	-	7637	protein_coding	suppression of tumorigenicity 14 (colon carcinoma) [Source:MGI Symbol;Acc:MGI:1338881]	-	46	2	0.201671	0.0103524
ENSMUSG00000044734	2105.16	115.264	4.18954	2.94144e-18	3.62845e-15	Serpinb1a	13	33026075	33035168	-	2303	protein_coding	serine (or cysteine) peptidase inhibitor, clade B, member 1a [Source:MGI Symbol;Acc:MGI:1913472]	-	2289	106	33.2782	1.81948
ENSMUSG00000097888	100.239	5.44394	4.1738	5.00187e-10	1.7021e-07	Gm26682	18	5162839	5165731	-	1770	lncRNA	predicted gene, 26682 [Source:MGI Symbol;Acc:MGI:5477176]	-	109	5	2.06187	0.111669
ENSMUSG00000071637	1184.55	66.3342	4.15606	2.15839e-17	2.36667e-14	Cebpd	16	15705150	15708895	+	3746	protein_coding	CCAAT/enhancer binding protein (C/EBP), delta [Source:MGI Symbol;Acc:MGI:103573]	TF_bZIP	1288	61	11.5121	0.643721
ENSMUSG00000039328	2936.56	175.067	4.06725	9.22355e-18	1.07085e-14	Rnf122	8	31601848	31621510	+	9012	protein_coding	ring finger protein 122 [Source:MGI Symbol;Acc:MGI:1916117]	-	3193	161	11.8628	0.706221
ENSMUSG00000039942	55.1745	3.26934	4.02955	2.88451e-07	4.44779e-05	Ptger4	15	5236142	5273668	-	6648	protein_coding	prostaglandin E receptor 4 (subtype EP4) [Source:MGI Symbol;Acc:MGI:104311]	-	60	3	0.302182	0.0178388
ENSMUSG00000046719	36.7807	2.18206	4.00488	2.92973e-06	0.000282069	Nxph3	11	95400671	95405396	-	2099	protein_coding	neurexophilin 3 [Source:MGI Symbol;Acc:MGI:1336188]	-	40	2	0.638051	0.0376663
ENSMUSG00000080316	35.861	2.18206	3.96848	4.01499e-06	0.000353767	Spaca6	17	18047420	18063271	+	7067	protein_coding	sperm acrosome associated 6 [Source:MGI Symbol;Acc:MGI:1922452]	-	39	2	0.184773	0.0111874
ENSMUSG00000020566	18.3869	1.09478	3.93362	0.000376589	0.0109305	Atp6v1c2	12	17334722	17379360	-	2174	protein_coding	ATPase, H+ transporting, lysosomal V1 subunit C2 [Source:MGI Symbol;Acc:MGI:1916025]	-	20	1	0.30802	0.0181834
ENSMUSG00000114662	18.3869	1.09478	3.93362	0.000376589	0.0109305	Gm31683	13	41060808	41071371	-	887	lncRNA	predicted gene, 31683 [Source:MGI Symbol;Acc:MGI:5590842]	-	20	1	0.754943	0.0445669
ENSMUSG00000021070	1250.77	84.8187	3.88045	5.66471e-16	5.32402e-13	Bdkrb2	12	105529485	105561496	+	3792	protein_coding	bradykinin receptor, beta 2 [Source:MGI Symbol;Acc:MGI:102845]	-	1360	78	12.0082	0.813134
ENSMUSG00000032231	6265.82	429.501	3.86641	7.7895e-17	7.68706e-14	Anxa2	9	69360902	69399077	+	3731	protein_coding	annexin A2 [Source:MGI Symbol;Acc:MGI:88246]	-	6813	395	61.1394	4.18512
ENSMUSG00000041959	1298.59	89.168	3.86253	7.45943e-16	6.69213e-13	S100a10	3	93462387	93471950	+	1212	protein_coding	S100 calcium binding protein A10 (calpactin) [Source:MGI Symbol;Acc:MGI:1339468]	-	1412	82	39.0068	2.67453
ENSMUSG00000115431	17.4672	1.09478	3.86013	0.000575412	0.014673	Gm3219	14	34067238	34067540	+	303	processed_pseudogene	predicted pseudogene 3219 [Source:MGI Symbol;Acc:MGI:3781398]	-	19	1	2.09951	0.130465
ENSMUSG00000090564	17.4672	1.09478	3.86013	0.000575412	0.014673	A430057M04Rik	14	21897646	21906999	+	5274	lncRNA	RIKEN cDNA A430057M04 gene [Source:MGI Symbol;Acc:MGI:2442125]	-	19	1	0.120621	0.00749541
ENSMUSG00000091269	17.4672	1.09478	3.86013	0.000575412	0.014673	Gm6682	12	4832170	4833515	+	1346	processed_pseudogene	predicted gene 6682 [Source:MGI Symbol;Acc:MGI:3647156]	-	19	1	0.472625	0.0293691
ENSMUSG00000024907	16.5475	1.09478	3.7827	0.000884859	0.0190245	Gal	19	3459915	3464544	-	788	protein_coding	galanin and GMAP prepropeptide [Source:MGI Symbol;Acc:MGI:95637]	-	18	1	0.764811	0.050166
ENSMUSG00000027408	87.3636	6.53125	3.71809	1.40813e-08	3.518e-06	Cpxm1	2	130232695	130239494	-	2432	protein_coding	carboxypeptidase X 1 (M14 family) [Source:MGI Symbol;Acc:MGI:1934569]	-	95	6	1.30788	0.0975267
ENSMUSG00000017969	72.6485	5.44394	3.71007	7.77869e-08	1.47623e-05	Ptgis	2	167033725	167082524	-	2567	protein_coding	prostaglandin I2 (prostacyclin) synthase [Source:MGI Symbol;Acc:MGI:1097156]	-	79	5	1.03041	0.0769981
ENSMUSG00000031910	256.586	19.5791	3.70417	4.55414e-12	1.99745e-09	Has3	8	107596874	107611198	+	6380	protein_coding	hyaluronan synthase 3 [Source:MGI Symbol;Acc:MGI:109599]	-	279	18	1.46417	0.111529
ENSMUSG00000099622	15.6278	1.09478	3.70087	0.00136958	0.0270855	Gm29188	1	150876791	150880328	+	767	lncRNA	predicted gene 29188 [Source:MGI Symbol;Acc:MGI:5579894]	-	17	1	0.742098	0.0515395
ENSMUSG00000111966	15.6278	1.09478	3.70087	0.00136958	0.0270855	Gm5781	10	116808671	116809113	-	443	processed_pseudogene	predicted gene 5781 [Source:MGI Symbol;Acc:MGI:3646721]	-	17	1	1.28485	0.0892343
ENSMUSG00000039079	15.6278	1.09478	3.70087	0.00136958	0.0270855	Trhr2	8	123083706	123087485	-	1340	protein_coding	thyrotropin releasing hormone receptor 2 [Source:MGI Symbol;Acc:MGI:2177284]	-	17	1	0.424768	0.0295006
ENSMUSG00000032487	733.904	56.5482	3.69531	2.97557e-14	2.09746e-11	Ptgs2	1	149975782	149983978	+	4580	protein_coding	prostaglandin-endoperoxide synthase 2 [Source:MGI Symbol;Acc:MGI:97798]	-	798	52	5.83372	0.448821
ENSMUSG00000098132	29.4232	2.18206	3.68417	2.88486e-05	0.00173593	Rassf10	7	112553169	112556664	+	3496	protein_coding	Ras association (RalGDS/AF-6) domain family (N-terminal) member 10 [Source:MGI Symbol;Acc:MGI:1925998]	-	32	2	0.306469	0.0226149
ENSMUSG00000053137	138.866	10.8805	3.65977	3.38766e-10	1.18688e-07	Mapk11	15	89026689	89033831	-	2887	protein_coding	mitogen-activated protein kinase 11 [Source:MGI Symbol;Acc:MGI:1338024]	-	151	10	1.75121	0.136927
ENSMUSG00000033987	28.5035	2.18206	3.63856	4.06483e-05	0.00221623	Dnah17	11	117912549	118021460	-	16126	protein_coding	dynein, axonemal, heavy chain 17 [Source:MGI Symbol;Acc:MGI:1917176]	-	31	2	0.064364	0.00490274
ENSMUSG00000043099	28.5035	2.18206	3.63856	4.06483e-05	0.00221623	Hic1	11	75055391	75060345	-	3765	protein_coding	hypermethylated in cancer 1 [Source:MGI Symbol;Acc:MGI:1338010]	ZBTB	31	2	0.27568	0.0209991
ENSMUSG00000027075	14.7082	1.09478	3.61412	0.00213372	0.0377358	Slc43a1	2	84669194	84693938	+	5716	protein_coding	solute carrier family 43, member 1 [Source:MGI Symbol;Acc:MGI:1931352]	-	16	1	0.0937207	0.00691582
ENSMUSG00000087261	14.7082	1.09478	3.61412	0.00213372	0.0377358	Gm15477	5	68004408	68066356	+	4302	lncRNA	predicted gene 15477 [Source:MGI Symbol;Acc:MGI:3705209]	-	16	1	0.124525	0.00918894
ENSMUSG00000000782	14.7082	1.09478	3.61412	0.00213372	0.0377358	Tcf7	11	52143198	52174158	-	3019	protein_coding	transcription factor 7, T cell specific [Source:MGI Symbol;Acc:MGI:98507]	HMG	16	1	0.177445	0.013094
ENSMUSG00000050241	14.7082	1.09478	3.61412	0.00213372	0.0377358	Klre1	6	129554868	129562790	+	3494	protein_coding	killer cell lectin-like receptor family E member 1 [Source:MGI Symbol;Acc:MGI:2662547]	-	16	1	0.153322	0.0113139
ENSMUSG00000067929	14.7082	1.09478	3.61412	0.00213372	0.0377358	Gm10226	17	21910767	21911021	+	255	protein_coding	predicted gene 10226 [Source:MGI Symbol;Acc:MGI:3704470]	zf-C2H2	16	1	2.10081	0.155023
ENSMUSG00000002289	5279.92	446.898	3.56215	7.23608e-15	5.71274e-12	Angptl4	17	33992724	34000804	-	3541	protein_coding	angiopoietin-like 4 [Source:MGI Symbol;Acc:MGI:1888999]	-	5741	411	54.2837	4.5883
ENSMUSG00000032020	890.251	76.1201	3.54585	1.12767e-13	6.95528e-11	Ubash3b	9	40922394	41072993	-	7326	protein_coding	ubiquitin associated and SH3 domain containing, B [Source:MGI Symbol;Acc:MGI:1920078]	-	968	70	4.42401	0.377717
ENSMUSG00000024371	13.7885	1.09478	3.52182	0.00334606	0.0492844	C2	17	35081580	35117241	-	3872	protein_coding	complement component 2 (within H-2S) [Source:MGI Symbol;Acc:MGI:88226]	-	15	1	0.129707	0.0102094
ENSMUSG00000019027	13.7885	1.09478	3.52182	0.00334606	0.0492844	Dnah1	14	30982332	31045853	-	13043	protein_coding	dynein, axonemal, heavy chain 1 [Source:MGI Symbol;Acc:MGI:107721]	-	15	1	0.0385054	0.00303081
ENSMUSG00000115767	13.7885	1.09478	3.52182	0.00334606	0.0492844	Gm10366	14	54700499	54702199	-	1701	lncRNA	predicted gene 10366 [Source:MGI Symbol;Acc:MGI:3704443]	-	15	1	0.295253	0.0232397
ENSMUSG00000082088	13.7885	1.09478	3.52182	0.00334606	0.0492844	Gm15753	5	137718616	137720002	-	1062	unprocessed_pseudogene	predicted gene 15753 [Source:MGI Symbol;Acc:MGI:3783195]	-	15	1	0.472906	0.037223
ENSMUSG00000021217	13.7885	1.09478	3.52182	0.00334606	0.0492844	Tshz3	7	36397543	36472978	+	5456	protein_coding	teashirt zinc finger family member 3 [Source:MGI Symbol;Acc:MGI:2442819]	zf-C2H2	15	1	0.0920502	0.00724538
ENSMUSG00000043008	482.829	42.413	3.50534	1.27309e-12	6.28177e-10	Klhl6	16	19765246	19801787	-	2609	protein_coding	kelch-like 6 [Source:MGI Symbol;Acc:MGI:2686922]	-	525	39	6.73741	0.590917
ENSMUSG00000050777	25.7444	2.18206	3.49239	0.000116677	0.00473763	Tmem37	1	119995107	120001804	-	1311	protein_coding	transmembrane protein 37 [Source:MGI Symbol;Acc:MGI:2157899]	-	28	2	0.715094	0.0603063
ENSMUSG00000066407	25.7444	2.18206	3.49239	0.000116677	0.00473763	Gm10263	13	73465963	73466262	+	300	processed_pseudogene	predicted gene 10263 [Source:MGI Symbol;Acc:MGI:3642825]	-	28	2	3.12496	0.263539
ENSMUSG00000082465	25.7444	2.18206	3.49239	0.000116677	0.00473763	Rps6-ps3	9	53600834	53601583	-	750	processed_pseudogene	ribosomal protein S6, pseudogene 3 [Source:MGI Symbol;Acc:MGI:3643565]	-	28	2	1.24998	0.105415
ENSMUSG00000120500	253.827	22.8411	3.4675	3.20034e-11	1.32161e-08	ENSMUSG00000120500	14	63202082	63203713	-	1632	lncRNA	novel transcript	-	276	21	5.66235	0.508668
ENSMUSG00000030208	509.5	46.7623	3.44242	1.87284e-12	8.80102e-10	Emp1	6	135339543	135360171	+	5935	protein_coding	epithelial membrane protein 1 [Source:MGI Symbol;Acc:MGI:107941]	-	554	43	3.12534	0.286407
ENSMUSG00000022500	1684.86	159.844	3.39695	1.87686e-13	1.08952e-10	Litaf	16	10777139	10884021	-	5156	protein_coding	LPS-induced TN factor [Source:MGI Symbol;Acc:MGI:1929512]	zf-LITAF-like	1832	147	11.8965	1.12704
ENSMUSG00000054855	3080.95	293.585	3.39101	1.10294e-13	6.95528e-11	Rnd1	15	98561302	98575342	-	2967	protein_coding	Rho family GTPase 1 [Source:MGI Symbol;Acc:MGI:2444878]	-	3350	270	37.8038	3.59734
ENSMUSG00000021213	22.9854	2.18206	3.32973	0.000348534	0.0102825	Akr1c13	13	4241149	4255595	+	1434	protein_coding	aldo-keto reductase family 1, member C13 [Source:MGI Symbol;Acc:MGI:1351662]	-	25	2	0.583712	0.0551336
ENSMUSG00000017446	22.9854	2.18206	3.32973	0.000348534	0.0102825	C1qtnf1	11	118319029	118340789	+	3131	protein_coding	C1q and tumor necrosis factor related protein 1 [Source:MGI Symbol;Acc:MGI:1919254]	-	25	2	0.267341	0.0252512
ENSMUSG00000024986	22.0657	2.18206	3.27116	0.000506526	0.0135702	Hhex	19	37423258	37429179	+	5056	protein_coding	hematopoietically expressed homeobox [Source:MGI Symbol;Acc:MGI:96086]	Homeobox	24	2	0.158932	0.0156372
ENSMUSG00000073680	892.09	92.43	3.26914	3.06845e-12	1.37641e-09	Tmem88b	4	155866048	155870331	-	3471	protein_coding	transmembrane protein 88B [Source:MGI Symbol;Acc:MGI:2444329]	-	970	85	9.35675	0.968055
ENSMUSG00000022221	32.1823	3.26934	3.25426	0.000137915	0.00531184	Ripk3	14	56022452	56026322	-	2292	protein_coding	receptor-interacting serine-threonine kinase 3 [Source:MGI Symbol;Acc:MGI:2154952]	-	35	3	0.511283	0.0517419
ENSMUSG00000021696	166.457	17.4045	3.24906	2.95556e-09	8.33342e-07	Elovl7	13	108350938	108422217	+	4013	protein_coding	ELOVL family member 7, elongation of long chain fatty acids (yeast) [Source:MGI Symbol;Acc:MGI:1921809]	-	181	16	1.51014	0.157611
ENSMUSG00000009681	8928.32	945.981	3.23835	5.0142e-13	2.74903e-10	Bcr	10	74896424	75020753	+	8191	protein_coding	BCR activator of RhoGEF and GTPase [Source:MGI Symbol;Acc:MGI:88141]	-	9708	870	39.6827	4.19873
ENSMUSG00000005125	2475.79	263.14	3.23342	1.15032e-12	5.82152e-10	Ndrg1	15	66801167	66841489	-	6596	protein_coding	N-myc downstream regulated gene 1 [Source:MGI Symbol;Acc:MGI:1341799]	-	2692	242	13.6648	1.45034
ENSMUSG00000044707	41.3792	4.35663	3.21388	3.15106e-05	0.00179229	Ccnjl	11	43419611	43477824	+	2781	protein_coding	cyclin J-like [Source:MGI Symbol;Acc:MGI:2685723]	-	45	4	0.541776	0.0568584
ENSMUSG00000052241	21.146	2.18206	3.21011	0.000739506	0.0177132	A930035D04Rik	6	47430710	47431254	-	543	pseudogene	RIKEN cDNA A930035D04 gene [Source:MGI Symbol;Acc:MGI:2445106]	-	23	2	1.41819	0.145601
ENSMUSG00000087006	9426.79	1026.44	3.19897	8.6361e-13	4.48555e-10	Gm13889	2	93786155	93787546	-	1392	protein_coding	predicted gene 13889 [Source:MGI Symbol;Acc:MGI:3652053]	-	10250	944	246.543	26.8082
ENSMUSG00000109424	50.576	5.44394	3.18873	9.10742e-06	0.000696718	Gm44658	7	19580898	19581534	+	637	lncRNA	predicted gene 44658 [Source:MGI Symbol;Acc:MGI:5753234]	-	55	5	2.89089	0.310289
ENSMUSG00000120016	59.7729	6.53125	3.17155	3.15101e-06	0.000300442	ENSMUSG00000120016	4	151946673	151947768	+	1096	lncRNA	novel transcript	-	65	6	1.98569	0.21641
ENSMUSG00000030670	20.2263	2.18206	3.14636	0.00108459	0.0225682	Cyp2r1	7	114148917	114162207	-	2115	protein_coding	cytochrome P450, family 2, subfamily r, polypeptide 1 [Source:MGI Symbol;Acc:MGI:2449771]	-	22	2	0.348273	0.0373814
ENSMUSG00000103469	20.2263	2.18206	3.14636	0.00108459	0.0225682	Gm9910	11	105834530	105836079	+	1550	TEC	predicted gene 9910 [Source:MGI Symbol;Acc:MGI:3642577]	-	22	2	0.475225	0.0510075
ENSMUSG00000120078	391.78	44.5876	3.13202	1.37059e-10	5.0095e-08	ENSMUSG00000120078	3	115430736	115435238	-	3978	lncRNA	novel transcript	-	426	41	3.58553	0.407432
ENSMUSG00000025746	38.6201	4.35663	3.11466	7.02462e-05	0.00329323	Il6	5	30218112	30224979	+	2428	protein_coding	interleukin 6 [Source:MGI Symbol;Acc:MGI:96559]	-	42	4	0.579173	0.0651249
ENSMUSG00000020427	46.8973	5.44394	3.08007	2.37703e-05	0.00148466	Igfbp3	11	7156086	7163923	-	3130	protein_coding	insulin-like growth factor binding protein 3 [Source:MGI Symbol;Acc:MGI:96438]	-	51	5	0.545549	0.0631483
ENSMUSG00000091050	19.3066	2.18206	3.07967	0.00108459	0.0225682	9330020H09Rik	15	98465205	98467464	+	2260	lncRNA	RIKEN cDNA 9330020H09 gene [Source:MGI Symbol;Acc:MGI:3704457]	-	21	2	0.311113	0.034983
ENSMUSG00000121036	27.5838	3.26934	3.03279	0.000636793	0.0157696	ENSMUSG00000121036	6	97187210	97189234	-	1126	lncRNA	novel transcript, antisense to Arl6ip5and KO:Arl6ip5	-	30	3	0.892053	0.105322
ENSMUSG00000063531	54.2548	6.53125	3.03213	9.35096e-06	0.000708058	Sema3e	5	14075290	14306703	+	9285	protein_coding	sema domain, immunoglobulin domain (Ig), short basic domain, secreted, (semaphorin) 3E [Source:MGI Symbol;Acc:MGI:1340034]	-	59	6	0.212754	0.0255449
ENSMUSG00000117003	18.3869	2.18206	3.00974	0.00159793	0.029951	Gm49937	17	66756849	66759594	+	2746	lncRNA	predicted gene, 49937 [Source:MGI Symbol;Acc:MGI:6270649]	-	20	2	0.243858	0.0287916
ENSMUSG00000012519	18.3869	2.18206	3.00974	0.00159793	0.029951	Mlkl	8	112038429	112064809	-	2303	protein_coding	mixed lineage kinase domain-like [Source:MGI Symbol;Acc:MGI:1921818]	-	20	2	0.290766	0.0343298
ENSMUSG00000097099	35.861	4.35663	3.0081	0.000159961	0.00602508	Gm9917	9	107436008	107445614	-	6534	lncRNA	predicted gene 9917 [Source:MGI Symbol;Acc:MGI:3704343]	-	39	4	0.199845	0.0242001
ENSMUSG00000028841	1667.39	207.687	3.00441	3.15645e-11	1.32161e-08	Cnksr1	4	133955352	133965710	-	2804	protein_coding	connector enhancer of kinase suppressor of Ras 1 [Source:MGI Symbol;Acc:MGI:2670958]	-	1813	191	21.6485	2.69272
ENSMUSG00000027358	61.6123	7.61857	2.99666	5.08429e-06	0.000440126	Bmp2	2	133394079	133404805	+	3555	protein_coding	bone morphogenetic protein 2 [Source:MGI Symbol;Acc:MGI:88177]	-	67	7	0.63102	0.0778384
ENSMUSG00000032501	1224.1	155.495	2.97585	6.50742e-11	2.51837e-08	Trib1	15	59520199	59528948	+	6248	protein_coding	tribbles pseudokinase 1 [Source:MGI Symbol;Acc:MGI:2443397]	-	1331	143	7.13255	0.904754
ENSMUSG00000025931	34.9413	4.35663	2.97075	0.000211448	0.00734745	Paqr8	1	20960830	21009874	+	5488	protein_coding	progestin and adipoQ receptor family member VIII [Source:MGI Symbol;Acc:MGI:1921479]	-	38	4	0.231834	0.0288125
ENSMUSG00000024965	68.0501	8.70589	2.95001	2.95562e-06	0.00028318	Fermt3	19	6976326	6996837	-	5784	protein_coding	fermitin family member 3 [Source:MGI Symbol;Acc:MGI:2147790]	-	74	8	0.428362	0.0546761
ENSMUSG00000021768	17.4672	2.18206	2.93625	0.00236482	0.0387567	Dusp13	14	21783462	21801249	-	2744	protein_coding	dual specificity phosphatase 13 [Source:MGI Symbol;Acc:MGI:1351599]	-	19	2	0.231834	0.0288125
ENSMUSG00000025747	17.4672	2.18206	2.93625	0.00236482	0.0387567	Tyms	5	30263200	30278615	-	6089	protein_coding	thymidylate synthase [Source:MGI Symbol;Acc:MGI:98878]	-	19	2	0.104476	0.0129843
ENSMUSG00000024810	50.576	6.53125	2.93109	2.30044e-05	0.0014506	Il33	19	29902514	29938118	+	2886	protein_coding	interleukin 33 [Source:MGI Symbol;Acc:MGI:1924375]	-	55	6	0.638079	0.0821846
ENSMUSG00000031574	18536.3	2431.27	2.93051	3.21414e-11	1.32161e-08	Star	8	26296583	26306010	+	4113	protein_coding	steroidogenic acute regulatory protein [Source:MGI Symbol;Acc:MGI:102760]	-	20155	2236	164.071	21.4906
ENSMUSG00000026029	67.1304	8.70589	2.93042	3.57705e-06	0.000326444	Casp8	1	58834533	58886662	+	2893	protein_coding	caspase 8 [Source:MGI Symbol;Acc:MGI:1261423]	-	73	8	0.844855	0.109314
ENSMUSG00000050854	75.4076	9.79321	2.93019	1.81721e-06	0.000194925	Tmem125	4	118398138	118401241	-	2339	protein_coding	transmembrane protein 125 [Source:MGI Symbol;Acc:MGI:1923409]	-	82	9	1.17379	0.152107
ENSMUSG00000028525	9381.73	1239.56	2.91991	3.93453e-11	1.55312e-08	Pde4b	4	101944740	102464456	+	10560	protein_coding	phosphodiesterase 4B, cAMP specific [Source:MGI Symbol;Acc:MGI:99557]	-	10201	1140	32.3435	4.26753
ENSMUSG00000036256	263.944	34.8017	2.91886	4.32591e-09	1.1696e-06	Igfbp7	5	77497087	77555888	-	1209	protein_coding	insulin-like growth factor binding protein 7 [Source:MGI Symbol;Acc:MGI:1352480]	-	287	32	7.9481	1.04631
ENSMUSG00000013483	501.223	66.3342	2.91546	7.13873e-10	2.30979e-07	Card14	11	119198594	119236201	+	4605	protein_coding	caspase recruitment domain family, member 14 [Source:MGI Symbol;Acc:MGI:2386258]	-	545	61	3.96255	0.523644
ENSMUSG00000007041	2740.66	372.96	2.87705	1.14364e-10	4.25888e-08	Clic1	17	35268942	35277725	+	1799	protein_coding	chloride intracellular channel 1 [Source:MGI Symbol;Acc:MGI:2148924]	-	2980	343	55.4617	7.537
ENSMUSG00000027470	103.918	14.1425	2.86724	7.4833e-07	9.56985e-05	Mylk2	2	152753272	152764988	+	2951	protein_coding	myosin, light polypeptide kinase 2, skeletal muscle [Source:MGI Symbol;Acc:MGI:2139434]	-	113	13	1.28209	0.174145
ENSMUSG00000027800	479.15	66.3342	2.8505	1.60085e-09	4.78728e-07	Tm4sf1	3	57193032	57209409	-	4163	protein_coding	transmembrane 4 superfamily member 1 [Source:MGI Symbol;Acc:MGI:104678]	-	521	61	4.19024	0.579241
ENSMUSG00000089762	353.153	48.9369	2.84838	4.26559e-09	1.1693e-06	Ier5l	2	30361549	30364231	-	2683	protein_coding	immediate early response 5-like [Source:MGI Symbol;Acc:MGI:1919750]	-	384	45	4.79202	0.663021
ENSMUSG00000050105	180.252	25.0158	2.84341	5.64328e-08	1.12276e-05	Fam110d	4	133978421	133981417	-	1275	protein_coding	family with sequence similarity 110, member D [Source:MGI Symbol;Acc:MGI:1919940]	-	196	23	5.147	0.713105
ENSMUSG00000047496	31.2626	4.35663	2.81089	0.000495363	0.0135228	Rnf152	1	105204639	105284435	-	8532	protein_coding	ring finger protein 152 [Source:MGI Symbol;Acc:MGI:2443787]	-	34	4	0.133425	0.018533
ENSMUSG00000027938	38.6201	5.44394	2.80078	0.000178139	0.00654734	Creb3l4	3	90144807	90150819	-	1679	protein_coding	cAMP responsive element binding protein 3-like 4 [Source:MGI Symbol;Acc:MGI:1916603]	TF_bZIP	42	5	0.837542	0.117721
ENSMUSG00000021702	854.383	123.962	2.78384	1.14821e-09	3.4865e-07	Thbs4	13	92888098	92931326	-	3289	protein_coding	thrombospondin 4 [Source:MGI Symbol;Acc:MGI:1101779]	-	929	114	9.45714	1.37018
ENSMUSG00000031097	22.9854	3.26934	2.77105	0.0011736	0.0239787	Tnni2	7	141995545	141998147	+	1497	protein_coding	troponin I, skeletal, fast 2 [Source:MGI Symbol;Acc:MGI:105070]	-	25	3	0.559147	0.0792201
ENSMUSG00000025350	141.625	20.6665	2.76989	2.22115e-07	3.55664e-05	Rdh5	10	128749462	128758757	-	2809	protein_coding	retinol dehydrogenase 5 [Source:MGI Symbol;Acc:MGI:1201412]	-	154	19	1.8356	0.267385
ENSMUSG00000121058	81.8454	11.9679	2.76198	2.84122e-06	0.000277609	ENSMUSG00000121058	6	126941721	126943754	-	904	lncRNA	novel transcript, antisense to RP23-222G22.7	-	89	11	3.29632	0.481016
ENSMUSG00000037664	44.1382	6.53125	2.73521	9.34767e-05	0.00406376	Cdkn1c	7	143012076	143014787	-	2039	protein_coding	cyclin-dependent kinase inhibitor 1C (P57) [Source:MGI Symbol;Acc:MGI:104564]	-	48	6	0.788192	0.116324
ENSMUSG00000074825	29.4232	4.35663	2.72379	0.000883969	0.0190245	Itpripl1	2	126980692	126985362	-	3738	protein_coding	inositol 1,4,5-triphosphate receptor interacting protein-like 1 [Source:MGI Symbol;Acc:MGI:1920588]	-	32	4	0.286628	0.0423016
ENSMUSG00000022951	115004	17532.1	2.71361	5.35923e-10	1.76292e-07	Rcan1	16	92188841	92267755	-	3085	protein_coding	regulator of calcineurin 1 [Source:MGI Symbol;Acc:MGI:1890564]	-	125047	16124	1357.14	206.611
ENSMUSG00000094737	50.576	7.61857	2.71256	5.28572e-05	0.00260811	Gm17045	14	16433963	16434806	-	844	processed_pseudogene	predicted gene 17045 [Source:MGI Symbol;Acc:MGI:4937872]	-	55	7	2.18187	0.327862
ENSMUSG00000003824	35.861	5.44394	2.69423	0.000391938	0.0112601	Syce2	8	85598740	85614850	+	1968	protein_coding	synaptonemal complex central element protein 2 [Source:MGI Symbol;Acc:MGI:1919096]	-	39	5	0.66351	0.100434
ENSMUSG00000121092	98.3998	15.2298	2.68261	2.73531e-06	0.000269935	ENSMUSG00000121092	8	129231424	129231957	+	534	lncRNA	novel transcript	-	107	14	6.70889	1.03639
ENSMUSG00000034730	28.5035	4.35663	2.67818	0.00118483	0.0241831	Adgrb1	15	74388044	74461314	+	7222	protein_coding	adhesion G protein-coupled receptor B1 [Source:MGI Symbol;Acc:MGI:1933736]	-	31	4	0.143718	0.0218947
ENSMUSG00000054871	617.104	96.7793	2.6713	6.07209e-09	1.59793e-06	Tmem158	9	123088118	123089829	-	1712	protein_coding	transmembrane protein 158 [Source:MGI Symbol;Acc:MGI:1919559]	-	671	89	13.1228	2.05505
ENSMUSG00000027525	374.306	58.7229	2.66985	1.75839e-08	4.18137e-06	Phactr3	2	177760768	177980285	+	6407	protein_coding	phosphatase and actin regulator 3 [Source:MGI Symbol;Acc:MGI:1921439]	-	407	54	2.1269	0.333177
ENSMUSG00000020178	34.9413	5.44394	2.65688	0.000511792	0.0135702	Adora2a	10	75152711	75170618	+	3062	protein_coding	adenosine A2a receptor [Source:MGI Symbol;Acc:MGI:99402]	-	38	5	0.415515	0.0645506
ENSMUSG00000019960	1952.49	309.895	2.65501	2.24794e-09	6.52464e-07	Dusp6	10	99099093	99103351	+	3132	protein_coding	dual specificity phosphatase 6 [Source:MGI Symbol;Acc:MGI:1914853]	-	2123	285	22.6953	3.59715
ENSMUSG00000045777	411.094	65.2468	2.65336	1.83784e-08	4.31827e-06	Ifitm10	7	141879574	141927490	-	4789	protein_coding	interferon induced transmembrane protein 10 [Source:MGI Symbol;Acc:MGI:2444776]	-	447	60	3.12515	0.49527
ENSMUSG00000032218	21.146	3.26934	2.65144	0.00237037	0.0387567	Ccnb2	9	70314974	70328829	-	1531	protein_coding	cyclin B2 [Source:MGI Symbol;Acc:MGI:88311]	-	23	3	0.502991	0.0774608
ENSMUSG00000021676	55.1745	8.70589	2.64806	3.90937e-05	0.00216132	Iqgap2	13	95763682	96028991	-	6910	protein_coding	IQ motif containing GTPase activating protein 2 [Source:MGI Symbol;Acc:MGI:2449975]	-	60	8	0.290724	0.0457665
ENSMUSG00000113625	27.5838	4.35663	2.63108	0.00159155	0.029951	Gm3379	12	109860886	109861527	-	642	processed_pseudogene	predicted gene 3379 [Source:MGI Symbol;Acc:MGI:3781557]	-	30	4	1.56457	0.246298
ENSMUSG00000082192	27.5838	4.35663	2.63108	0.00159155	0.029951	Gm14719	X	48749837	48750176	+	340	processed_pseudogene	predicted gene 14719 [Source:MGI Symbol;Acc:MGI:3705771]	-	30	4	2.95427	0.465068
ENSMUSG00000048905	54.2548	8.70589	2.62387	4.81313e-05	0.00242471	Bnip5	17	29115366	29134298	-	4648	protein_coding	BCL2 interacting protein 5 [Source:MGI Symbol;Acc:MGI:1925441]	-	59	8	0.425005	0.0680393
ENSMUSG00000030110	54.2548	8.70589	2.62387	4.81313e-05	0.00242471	Ret	6	118128706	118174679	-	6763	protein_coding	ret proto-oncogene [Source:MGI Symbol;Acc:MGI:97902]	-	59	8	0.292093	0.0467613
ENSMUSG00000010751	34.0216	5.44394	2.61855	0.0006696	0.0163563	Tnfrsf22	7	143188543	143203398	-	4217	protein_coding	tumor necrosis factor receptor superfamily, member 22 [Source:MGI Symbol;Acc:MGI:1930270]	-	37	5	0.293769	0.0468708
ENSMUSG00000037552	325.563	53.2863	2.60851	5.19468e-08	1.09072e-05	Plekhg2	7	28059029	28072024	-	6797	protein_coding	pleckstrin homology domain containing, family G (with RhoGef domain) member 2 [Source:MGI Symbol;Acc:MGI:2141874]	-	354	49	1.74379	0.28498
ENSMUSG00000013584	53.3351	8.70589	2.59926	5.93391e-05	0.00284958	Aldh1a2	9	71123071	71203525	+	2264	protein_coding	aldehyde dehydrogenase family 1, subfamily A2 [Source:MGI Symbol;Acc:MGI:107928]	-	58	8	0.857748	0.139685
ENSMUSG00000034063	20.2263	3.26934	2.58769	0.00338513	0.0494154	4930590J08Rik	6	91879790	91927706	+	5175	protein_coding	RIKEN cDNA 4930590J08 gene [Source:MGI Symbol;Acc:MGI:2685917]	-	22	3	0.142338	0.0229164
ENSMUSG00000120051	20.2263	3.26934	2.58769	0.00338513	0.0494154	ENSMUSG00000120051	12	104718413	104719045	+	633	lncRNA	novel transcript	-	22	3	1.16366	0.18735
ENSMUSG00000107682	26.6641	4.35663	2.5824	0.00214237	0.0377872	Gm33024	6	83985880	83989103	-	633	lncRNA	predicted gene, 33024 [Source:MGI Symbol;Acc:MGI:5592183]	-	29	4	1.53392	0.2498
ENSMUSG00000118601	33.102	5.44394	2.57916	0.000877744	0.0189748	Gm53042	11	65050785	65062050	+	814	lncRNA	predicted gene, 53042 [Source:MGI Symbol;Acc:MGI:6388935]	-	36	5	1.48076	0.242818
ENSMUSG00000046203	39.5398	6.53125	2.57698	0.000315485	0.00950645	Sprr2g	3	92281222	92282536	+	651	protein_coding	small proline-rich protein 2G [Source:MGI Symbol;Acc:MGI:1330348]	-	43	6	2.21154	0.364339
ENSMUSG00000001053	64.3714	10.8805	2.55214	2.77615e-05	0.00168594	N4bp3	11	51533890	51541669	-	2728	protein_coding	NEDD4 binding protein 3 [Source:MGI Symbol;Acc:MGI:2442218]	-	70	10	0.859135	0.144908
ENSMUSG00000040606	95.6407	16.3172	2.54288	7.25603e-06	0.000568302	Kazn	4	141829701	142205056	-	11133	protein_coding	kazrin, periplakin interacting protein [Source:MGI Symbol;Acc:MGI:1918779]	-	104	15	0.312773	0.0532617
ENSMUSG00000047250	32.1823	5.44394	2.53868	0.000877744	0.0189748	Ptgs1	2	36120438	36142284	+	3884	protein_coding	prostaglandin-endoperoxide synthase 1 [Source:MGI Symbol;Acc:MGI:97797]	-	35	5	0.301715	0.0508893
ENSMUSG00000026822	598.71	103.303	2.53365	3.10867e-08	6.89392e-06	Lcn2	2	32274645	32278264	-	2623	protein_coding	lipocalin 2 [Source:MGI Symbol;Acc:MGI:96757]	-	651	95	8.3098	1.43173
ENSMUSG00000029622	435.005	75.0328	2.53362	5.68862e-08	1.12276e-05	Arpc1b	5	145051025	145067515	+	5115	protein_coding	actin related protein 2/3 complex, subunit 1B [Source:MGI Symbol;Acc:MGI:1343142]	-	473	69	3.09616	0.53326
ENSMUSG00000030677	213.361	36.9764	2.52494	2.98364e-07	4.56497e-05	Kif22	7	126626901	126641643	-	4903	protein_coding	kinesin family member 22 [Source:MGI Symbol;Acc:MGI:109233]	-	232	34	1.58429	0.274128
ENSMUSG00000040616	137.946	23.9284	2.52163	1.2943e-06	0.000147331	Tmem51	4	141758303	141811615	-	1875	protein_coding	transmembrane protein 51 [Source:MGI Symbol;Acc:MGI:2384874]	-	150	22	2.67854	0.463828
ENSMUSG00000085956	19.3066	3.26934	2.521	0.00338513	0.0494154	4930481B07Rik	3	94922936	94927449	+	1857	lncRNA	RIKEN cDNA 4930481B07 gene [Source:MGI Symbol;Acc:MGI:1922187]	-	21	3	0.37863	0.0638624
ENSMUSG00000031480	19.3066	3.26934	2.521	0.00338513	0.0494154	Thsd1	8	22717329	22751350	+	4422	protein_coding	thrombospondin, type I, domain 1 [Source:MGI Symbol;Acc:MGI:1929096]	-	21	3	0.159004	0.0268187
ENSMUSG00000004837	19.3066	3.26934	2.521	0.00338513	0.0494154	Grap	11	61544091	61563610	+	1793	protein_coding	GRB2-related adaptor protein [Source:MGI Symbol;Acc:MGI:1918770]	-	21	3	0.392145	0.0661419
ENSMUSG00000084131	19.3066	3.26934	2.521	0.00338513	0.0494154	Rpl3-ps2	X	73214259	73215472	+	1214	processed_pseudogene	ribosomal protein L3, pseudogene 2 [Source:MGI Symbol;Acc:MGI:3645345]	-	21	3	0.579173	0.0976873
ENSMUSG00000022296	436.845	76.1201	2.51898	6.39077e-08	1.24886e-05	Baalc	15	38740784	38816307	+	4363	protein_coding	brain and acute leukemia, cytoplasmic [Source:MGI Symbol;Acc:MGI:1928704]	-	475	70	3.64516	0.634233
ENSMUSG00000022912	167.376	29.3651	2.5063	9.58403e-07	0.000115342	Pros1	16	62674670	62749709	+	4088	protein_coding	protein S (alpha) [Source:MGI Symbol;Acc:MGI:1095733]	-	182	27	1.49063	0.261089
ENSMUSG00000029552	56.0942	9.79321	2.5042	6.54276e-05	0.00310277	Tes	6	17065148	17105827	+	6835	protein_coding	testin LIM domain protein [Source:MGI Symbol;Acc:MGI:105081]	-	61	9	0.298813	0.0520523
ENSMUSG00000029070	31.2626	5.44394	2.49702	0.00115274	0.0236996	Mxra8	4	155924137	155928545	+	2918	protein_coding	matrix-remodelling associated 8 [Source:MGI Symbol;Acc:MGI:1922011]	-	34	5	0.390123	0.0677361
ENSMUSG00000016526	506.741	90.2553	2.48766	6.71682e-08	1.28709e-05	Dyrk3	1	131055192	131066077	-	3178	protein_coding	dual-specificity tyrosine-(Y)-phosphorylation regulated kinase 3 [Source:MGI Symbol;Acc:MGI:1330300]	-	551	83	5.80505	1.03243
ENSMUSG00000053175	705.394	128.312	2.45773	5.49322e-08	1.12276e-05	Bcl3	7	19542387	19556695	-	2475	protein_coding	B cell leukemia/lymphoma 3 [Source:MGI Symbol;Acc:MGI:88140]	-	767	118	10.376	1.8847
ENSMUSG00000061322	30.3429	5.44394	2.45412	0.00151665	0.0289497	Dnai1	4	41569775	41638158	+	2782	protein_coding	dynein axonemal intermediate chain 1 [Source:MGI Symbol;Acc:MGI:1916172]	-	33	5	0.397159	0.0710475
ENSMUSG00000025283	1962.61	361	2.44233	2.78232e-08	6.46055e-06	Sat1	X	153996128	153999445	-	2774	protein_coding	spermidine/spermine N1-acetyl transferase 1 [Source:MGI Symbol;Acc:MGI:98233]	-	2134	332	25.757	4.73116
ENSMUSG00000053166	209.682	39.151	2.41767	1.04684e-06	0.000124467	Cdh22	2	164953427	165076773	-	3702	protein_coding	cadherin 22 [Source:MGI Symbol;Acc:MGI:1341843]	-	228	36	2.06208	0.384416
ENSMUSG00000068079	46.8973	8.70589	2.41417	0.000266845	0.00880722	Tcf15	2	151985481	151991017	+	980	protein_coding	transcription factor 15 [Source:MGI Symbol;Acc:MGI:104664]	bHLH	51	8	1.74242	0.3227
ENSMUSG00000095438	29.4232	5.44394	2.40991	0.00199893	0.0359972	Mir133a-1hg	18	10781718	10787714	-	685	lncRNA	Mir133a-1, Mir1b and Mir1a-2 host gene [Source:MGI Symbol;Acc:MGI:5433911]	-	32	5	1.56411	0.288546
ENSMUSG00000090698	29.4232	5.44394	2.40991	0.00199893	0.0359972	Apold1	6	134958681	134963799	+	3567	protein_coding	apolipoprotein L domain containing 1 [Source:MGI Symbol;Acc:MGI:2685921]	-	32	5	0.300369	0.0554118
ENSMUSG00000005087	3649.31	687.197	2.40863	3.21361e-08	7.04744e-06	Cd44	2	102641486	102732010	-	6776	protein_coding	CD44 antigen [Source:MGI Symbol;Acc:MGI:88338]	-	3968	632	19.6068	3.68705
ENSMUSG00000109864	167.376	31.5397	2.40363	2.01275e-06	0.000211307	Eid3	10	82702460	82703764	+	1305	protein_coding	EP300 interacting inhibitor of differentiation 3 [Source:MGI Symbol;Acc:MGI:1913591]	-	182	29	4.66948	0.878462
ENSMUSG00000025647	918.761	173.979	2.40001	7.92791e-08	1.49022e-05	Shisa5	9	108867633	108886845	+	3297	protein_coding	shisa family member 5 [Source:MGI Symbol;Acc:MGI:1915044]	-	999	160	10.1451	1.91839
ENSMUSG00000100164	120.472	22.8411	2.39318	5.88912e-06	0.000480304	2610306M01Rik	6	86825381	86826422	-	1042	lncRNA	RIKEN cDNA 2610306M01 gene [Source:MGI Symbol;Acc:MGI:1914420]	-	131	21	4.20932	0.796686
ENSMUSG00000041261	40.4595	7.61857	2.39152	0.000521035	0.0136027	Car8	4	8143362	8239041	-	3853	protein_coding	carbonic anhydrase 8 [Source:MGI Symbol;Acc:MGI:88253]	-	44	7	0.38235	0.0718182
ENSMUSG00000026657	1727.17	329.467	2.3898	5.3113e-08	1.10346e-05	Frmd4a	2	4022528	4618854	+	23468	protein_coding	FERM domain containing 4A [Source:MGI Symbol;Acc:MGI:1919850]	-	1878	303	2.67934	0.51039
ENSMUSG00000027907	579.396	110.915	2.3839	1.44131e-07	2.51745e-05	S100a11	3	93427795	93433594	+	511	protein_coding	S100 calcium binding protein A11 [Source:MGI Symbol;Acc:MGI:1338798]	-	630	102	41.2789	7.89069
ENSMUSG00000026255	102.079	19.5791	2.37553	1.30083e-05	0.000919428	Efhd1	1	87192085	87238561	+	2125	protein_coding	EF hand domain containing 1 [Source:MGI Symbol;Acc:MGI:1921607]	-	111	18	1.74893	0.334849
ENSMUSG00000050931	124.151	23.9284	2.36977	5.81763e-06	0.000478427	Sgms2	3	131112634	131197172	-	6227	protein_coding	sphingomyelin synthase 2 [Source:MGI Symbol;Acc:MGI:1921692]	-	135	22	0.725877	0.139662
ENSMUSG00000033538	45.0579	8.70589	2.35661	0.000415	0.0116845	Casp4	9	5308828	5336783	+	3710	protein_coding	caspase 4, apoptosis-related cysteine peptidase [Source:MGI Symbol;Acc:MGI:107700]	-	49	8	0.442212	0.0852416
ENSMUSG00000021123	56.0942	10.8805	2.35401	0.000126706	0.00496191	Rdh12	12	79255688	79269439	+	2967	protein_coding	retinol dehydrogenase 12 [Source:MGI Symbol;Acc:MGI:1925224]	-	61	10	0.688367	0.133235
ENSMUSG00000031880	33511.6	6571.81	2.35028	4.98979e-08	1.05896e-05	Rrad	8	105354702	105357959	-	1577	protein_coding	Ras-related associated with diabetes [Source:MGI Symbol;Acc:MGI:1930943]	-	36438	6044	773.626	151.506
ENSMUSG00000022952	713.671	140.272	2.34609	1.80176e-07	2.93895e-05	Runx1	16	92398354	92623037	-	12025	protein_coding	runt related transcription factor 1 [Source:MGI Symbol;Acc:MGI:99852]	Runt	776	129	2.16065	0.424073
ENSMUSG00000030587	126.91	25.0158	2.33764	7.12453e-06	0.000562468	2200002D01Rik	7	28945986	28947891	-	1564	protein_coding	RIKEN cDNA 2200002D01 gene [Source:MGI Symbol;Acc:MGI:1919525]	-	138	23	2.95427	0.581335
ENSMUSG00000024981	352.234	69.5961	2.33756	5.35227e-07	7.23546e-05	Acsl5	19	55240370	55286152	+	4864	protein_coding	acyl-CoA synthetase long-chain family member 5 [Source:MGI Symbol;Acc:MGI:1919129]	-	383	64	2.63641	0.520142
ENSMUSG00000063146	77.247	15.2298	2.33396	5.91264e-05	0.00284629	Clip2	5	134518237	134581288	-	5187	protein_coding	CAP-GLY domain containing linker protein 2 [Source:MGI Symbol;Acc:MGI:1313136]	-	84	14	0.542214	0.106696
ENSMUSG00000064193	44.1382	8.70589	2.32695	0.000415	0.0116845	Gm4735	2	80667485	80668786	+	1302	processed_pseudogene	predicted gene 4735 [Source:MGI Symbol;Acc:MGI:3645521]	-	48	8	1.23435	0.242893
ENSMUSG00000079101	38.6201	7.61857	2.32462	0.00083827	0.018682	Esd-ps	14	19417274	19418120	+	847	processed_pseudogene	esterase D/formylglutathione hydrolase, pseudogene [Source:MGI Symbol;Acc:MGI:3781082]	-	42	7	1.66025	0.326701
ENSMUSG00000060096	33.102	6.53125	2.32153	0.00185899	0.0338165	Amd-ps3	18	64581756	64582760	-	1005	processed_pseudogene	S-adenosylmethionine decarboxylase, pseudogene 3 [Source:MGI Symbol;Acc:MGI:3704487]	-	36	6	1.19935	0.236005
ENSMUSG00000032548	54.2548	10.8805	2.30602	0.000187233	0.00683691	Slco2a1	9	102865911	102973201	+	13545	protein_coding	solute carrier organic anion transporter family, member 2a1 [Source:MGI Symbol;Acc:MGI:1346021]	-	59	10	0.145841	0.0291848
ENSMUSG00000073771	128.749	26.1031	2.29728	1.27631e-05	0.000906136	Btbd19	4	116976416	116982922	-	3883	protein_coding	BTB (POZ) domain containing 19 [Source:MGI Symbol;Acc:MGI:1925861]	-	140	24	1.20717	0.244332
ENSMUSG00000034595	91.0423	18.4918	2.29261	3.44966e-05	0.00194411	Ppp1r18	17	36176485	36186488	+	4317	protein_coding	protein phosphatase 1, regulatory subunit 18 [Source:MGI Symbol;Acc:MGI:1923698]	-	99	17	0.767823	0.155669
ENSMUSG00000051159	64.3714	13.0552	2.29183	9.69355e-05	0.00416823	Cited1	X	101290987	101295787	-	1754	protein_coding	Cbp/p300-interacting transactivator with Glu/Asp-rich carboxy-terminal domain 1 [Source:MGI Symbol;Acc:MGI:108023]	-	70	12	1.33622	0.27045
ENSMUSG00000007039	112.195	22.8411	2.2906	1.47859e-05	0.00102038	Ddah2	17	35278011	35281071	+	1593	protein_coding	dimethylarginine dimethylaminohydrolase 2 [Source:MGI Symbol;Acc:MGI:1859016]	-	122	21	2.5642	0.521122
ENSMUSG00000031760	32.1823	6.53125	2.28104	0.00240987	0.0387567	Mt3	8	94879235	94880774	+	1066	protein_coding	metallothionein 3 [Source:MGI Symbol;Acc:MGI:97173]	-	35	6	1.09931	0.2225
ENSMUSG00000120992	32.1823	6.53125	2.28104	0.00240987	0.0387567	ENSMUSG00000120992	17	35215654	35219393	-	3043	lncRNA	novel transcript	-	35	6	0.3851	0.0779444
ENSMUSG00000070287	770.691	159.844	2.26867	3.54985e-07	5.32783e-05	Slc35g2	9	100434241	100453143	-	1590	protein_coding	solute carrier family 35, member G2 [Source:MGI Symbol;Acc:MGI:2685365]	-	838	147	17.6463	3.65473
ENSMUSG00000030162	83.6848	17.4045	2.25808	6.55547e-05	0.00310277	Olr1	6	129462207	129484128	-	3572	protein_coding	oxidized low density lipoprotein (lectin-like) receptor 1 [Source:MGI Symbol;Acc:MGI:1261434]	-	91	16	0.852978	0.17707
ENSMUSG00000001473	13701.5	2868.37	2.25598	1.55376e-07	2.62108e-05	Tubb6	18	67523787	67535819	+	2437	protein_coding	tubulin, beta 6 class V [Source:MGI Symbol;Acc:MGI:1915201]	-	14898	2638	204.682	42.7912
ENSMUSG00000041842	93.8014	19.5791	2.25369	4.18813e-05	0.00227698	Fhdc1	3	84349505	84387736	-	6270	protein_coding	FH2 domain containing 1 [Source:MGI Symbol;Acc:MGI:2684972]	-	102	18	0.544679	0.113486
ENSMUSG00000006014	46.8973	9.79321	2.24651	0.000513333	0.0135702	Prg4	1	150325163	150341916	-	4280	protein_coding	proteoglycan 4 (megakaryocyte stimulating factor, articular superficial zone protein) [Source:MGI Symbol;Acc:MGI:1891344]	-	51	9	0.398965	0.0831255
ENSMUSG00000033467	72.6485	15.2298	2.24557	0.00012861	0.0050265	Crlf2	5	109702575	109706859	-	1495	protein_coding	cytokine receptor-like factor 2 [Source:MGI Symbol;Acc:MGI:1889506]	-	79	14	1.76927	0.370188
ENSMUSG00000120730	31.2626	6.53125	2.23938	0.00240987	0.0387567	ENSMUSG00000120730	3	105729067	105733167	-	380	lncRNA	novel transcript	-	34	6	2.99573	0.624171
ENSMUSG00000058624	41.3792	8.70589	2.23411	0.000812684	0.018682	Gda	19	21368671	21450809	-	6235	protein_coding	guanine deaminase [Source:MGI Symbol;Acc:MGI:95678]	-	45	8	0.241648	0.0507212
ENSMUSG00000023032	41.3792	8.70589	2.23411	0.000812684	0.018682	Slc4a8	15	100659628	100721849	+	13021	protein_coding	solute carrier family 4 (anion exchanger), member 8 [Source:MGI Symbol;Acc:MGI:1928745]	-	45	8	0.115711	0.0242874
ENSMUSG00000032014	51.4957	10.8805	2.23091	0.000339042	0.010093	Oaf	9	43132532	43151208	-	2629	protein_coding	out at first homolog [Source:MGI Symbol;Acc:MGI:94852]	-	56	10	0.71319	0.150364
ENSMUSG00000026433	1184.55	252.267	2.23081	3.94033e-07	5.80375e-05	Rab29	1	131794962	131800625	+	1468	protein_coding	RAB29, member RAS oncogene family [Source:MGI Symbol;Acc:MGI:2385107]	-	1288	232	29.3763	6.24738
ENSMUSG00000042734	81.8454	17.4045	2.22607	8.74298e-05	0.00385179	Ttc9	12	81678023	81714331	+	4778	protein_coding	tetratricopeptide repeat domain 9 [Source:MGI Symbol;Acc:MGI:1916730]	-	89	16	0.623666	0.132376
ENSMUSG00000038264	422.13	90.2553	2.22418	1.22733e-06	0.000140836	Sema7a	9	57847395	57870148	+	3298	protein_coding	sema domain, immunoglobulin domain (Ig), and GPI membrane anchor, (semaphorin) 7A [Source:MGI Symbol;Acc:MGI:1306826]	-	459	83	4.65983	0.994863
ENSMUSG00000027931	45.9776	9.79321	2.21802	0.000634842	0.0157696	Npr1	3	90357898	90373173	-	4783	protein_coding	natriuretic peptide receptor 1 [Source:MGI Symbol;Acc:MGI:97371]	-	50	9	0.350008	0.0743837
ENSMUSG00000052146	66.2107	14.1425	2.21797	0.000120421	0.00473763	Rps10	17	27849392	27855643	-	2311	protein_coding	ribosomal protein S10 [Source:MGI Symbol;Acc:MGI:1914347]	-	72	13	1.04313	0.222371
ENSMUSG00000030748	622.622	133.748	2.21787	7.51546e-07	9.56985e-05	Il4ra	7	125151292	125178646	+	6002	protein_coding	interleukin 4 receptor, alpha [Source:MGI Symbol;Acc:MGI:105367]	-	677	123	3.7766	0.810112
ENSMUSG00000001227	426.728	92.43	2.2055	1.43752e-06	0.000159395	Sema6b	17	56430085	56447343	-	3968	protein_coding	sema domain, transmembrane domain (TM), and cytoplasmic domain, (semaphorin) 6B [Source:MGI Symbol;Acc:MGI:1202889]	-	464	85	3.9152	0.846804
ENSMUSG00000022661	75.4076	16.3172	2.2005	0.00013211	0.00513001	Cd200	16	45202498	45229416	-	3321	protein_coding	CD200 antigen [Source:MGI Symbol;Acc:MGI:1196990]	-	82	15	0.826709	0.178549
ENSMUSG00000056271	69.8895	15.2298	2.18982	0.000206725	0.00722148	Lman1l	9	57514368	57528057	-	1685	protein_coding	lectin, mannose-binding 1 like [Source:MGI Symbol;Acc:MGI:2667537]	-	76	14	1.51016	0.328446
ENSMUSG00000024909	45.0579	9.79321	2.18895	0.000785983	0.0186064	Efemp2	19	5523982	5532545	+	3788	protein_coding	epidermal growth factor-containing fibulin-like extracellular matrix protein 2 [Source:MGI Symbol;Acc:MGI:1891209]	-	49	9	0.433106	0.0939222
ENSMUSG00000042377	59.7729	13.0552	2.18513	0.000236256	0.00803964	Fam83g	11	61574917	61600777	+	6659	protein_coding	family with sequence similarity 83, member G [Source:MGI Symbol;Acc:MGI:1916890]	-	65	12	0.326823	0.0712374
ENSMUSG00000030844	34.9413	7.61857	2.18072	0.00220539	0.0386228	Rgs10	7	127975345	128020482	-	1711	protein_coding	regulator of G-protein signalling 10 [Source:MGI Symbol;Acc:MGI:1915115]	-	38	7	0.743604	0.161727
ENSMUSG00000085939	1394.24	308.808	2.17429	6.36717e-07	8.41543e-05	Cd63-ps	18	50267793	50268667	+	875	transcribed_processed_pseudogene	CD63 antigen, pseudogene [Source:MGI Symbol;Acc:MGI:105972]	-	1516	284	58.0095	12.8306
ENSMUSG00000025608	230.835	51.1116	2.17265	6.46071e-06	0.000520469	Podxl	6	31496423	31540916	-	5488	protein_coding	podocalyxin-like [Source:MGI Symbol;Acc:MGI:1351317]	-	251	47	1.53133	0.338547
ENSMUSG00000020205	7714.33	1711.46	2.17224	4.18898e-07	6.07926e-05	Phlda1	10	111342147	111344506	+	2205	protein_coding	pleckstrin homology like domain, family A, member 1 [Source:MGI Symbol;Acc:MGI:1096880]	-	8388	1574	127.367	28.2184
ENSMUSG00000027360	39.5398	8.70589	2.16872	0.00127988	0.0256979	Hdc	2	126435587	126461219	-	6389	protein_coding	histidine decarboxylase [Source:MGI Symbol;Acc:MGI:96062]	-	43	8	0.225343	0.0494986
ENSMUSG00000037095	762.414	169.63	2.16743	1.0403e-06	0.000124439	Lrg1	17	56426678	56429001	-	1408	protein_coding	leucine-rich alpha-2-glycoprotein 1 [Source:MGI Symbol;Acc:MGI:1924155]	-	829	156	19.7133	4.37983
ENSMUSG00000004891	8331.44	1856.07	2.16624	4.45496e-07	6.37156e-05	Nes	3	87878385	87887758	+	6416	protein_coding	nestin [Source:MGI Symbol;Acc:MGI:101784]	-	9059	1707	47.2742	10.5173
ENSMUSG00000002897	1620.48	361	2.166	6.73629e-07	8.74699e-05	Il17ra	6	120440208	120464520	+	8662	protein_coding	interleukin 17 receptor A [Source:MGI Symbol;Acc:MGI:107399]	-	1762	332	6.81076	1.51515
ENSMUSG00000095677	122.312	27.1904	2.16473	3.4575e-05	0.00194411	Dynlt1f	17	6914001	6923299	-	3627	protein_coding	dynein light chain Tctex-type 1F [Source:MGI Symbol;Acc:MGI:3780996]	-	133	25	1.22776	0.272476
ENSMUSG00000004951	44276.5	9909.9	2.15959	4.52378e-07	6.42344e-05	Hspb1	5	135916773	135918417	+	1031	protein_coding	heat shock protein 1 [Source:MGI Symbol;Acc:MGI:96240]	-	48143	9114	1563.44	349.451
ENSMUSG00000021453	12031.3	2732.46	2.13848	5.94656e-07	7.93023e-05	Gadd45g	13	52000714	52002504	+	1173	protein_coding	growth arrest and DNA-damage-inducible 45 gamma [Source:MGI Symbol;Acc:MGI:1346325]	-	13082	2513	373.408	84.6896
ENSMUSG00000023829	38.6201	8.70589	2.13488	0.00160897	0.0300817	Slc22a1	17	12867756	12894716	-	2016	protein_coding	solute carrier family 22 (organic cation transporter), member 1 [Source:MGI Symbol;Acc:MGI:108111]	-	42	8	0.697536	0.156868
ENSMUSG00000062694	2835.39	645.879	2.13402	7.63057e-07	9.59265e-05	Cav3	6	112436466	112449833	+	1157	protein_coding	caveolin 3 [Source:MGI Symbol;Acc:MGI:107570]	-	3083	594	89.2171	20.295
ENSMUSG00000050222	119.553	27.1904	2.13185	4.73929e-05	0.00242354	Il17d	14	57762234	57780623	+	1274	protein_coding	interleukin 17D [Source:MGI Symbol;Acc:MGI:2446510]	-	130	25	3.4165	0.775722
ENSMUSG00000041598	205.084	46.7623	2.1301	9.69223e-06	0.000730136	Cdc42ep4	11	113617676	113642707	-	3643	protein_coding	CDC42 effector protein (Rho GTPase binding) 4 [Source:MGI Symbol;Acc:MGI:1929760]	-	223	43	2.04953	0.4666
ENSMUSG00000032280	913.243	208.774	2.12845	1.32981e-06	0.00014998	Tle3	9	61279648	61325779	+	11653	protein_coding	transducin-like enhancer of split 3 [Source:MGI Symbol;Acc:MGI:104634]	-	993	192	2.85312	0.651327
ENSMUSG00000047591	52.4154	11.9679	2.12037	0.000498242	0.0135639	Mafa	15	75617339	75620077	-	2739	protein_coding	v-maf musculoaponeurotic fibrosarcoma oncogene family, protein A (avian) [Source:MGI Symbol;Acc:MGI:2673307]	TF_bZIP	57	11	0.696772	0.158758
ENSMUSG00000034765	1117.41	257.704	2.11589	1.34154e-06	0.000150443	Dusp5	19	53517540	53530862	+	2473	protein_coding	dual specificity phosphatase 5 [Source:MGI Symbol;Acc:MGI:2685183]	-	1215	237	16.4498	3.78844
ENSMUSG00000091613	66.2107	15.2298	2.11196	0.000334323	0.00996759	Gm17046	14	16591848	16592697	-	850	processed_pseudogene	predicted gene 17046 [Source:MGI Symbol;Acc:MGI:4937873]	-	72	14	2.8361	0.651096
ENSMUSG00000103731	37.7004	8.70589	2.10023	0.00202491	0.0363986	Gm17530	9	86428735	86429206	-	472	TEC	predicted gene, 17530 [Source:MGI Symbol;Acc:MGI:4937164]	-	41	8	2.90837	0.670014
ENSMUSG00000052981	3798.3	890.527	2.09248	1.13483e-06	0.000131754	Ube2ql1	13	69850951	69888008	-	2674	protein_coding	ubiquitin-conjugating enzyme E2Q family-like 1 [Source:MGI Symbol;Acc:MGI:1924230]	-	4130	819	51.7126	12.1076
ENSMUSG00000036218	137.946	32.6271	2.07616	4.19932e-05	0.00227698	Pdzrn4	15	92294762	92669700	+	4733	protein_coding	PDZ domain containing RING finger 4 [Source:MGI Symbol;Acc:MGI:3056996]	-	150	30	1.06112	0.250565
ENSMUSG00000091956	36.7807	8.70589	2.06472	0.00255104	0.0403121	C2cd4b	9	67666719	67668212	+	1327	protein_coding	C2 calcium-dependent domain containing 4B [Source:MGI Symbol;Acc:MGI:1922947]	-	40	8	1.00925	0.238317
ENSMUSG00000015468	81.8454	19.5791	2.05728	0.000212723	0.00737877	Notch4	17	34783242	34807477	+	8061	protein_coding	notch 4 [Source:MGI Symbol;Acc:MGI:107471]	-	89	18	0.369666	0.0882712
ENSMUSG00000036672	122.312	29.3651	2.05419	6.88203e-05	0.00324178	Cenpt	8	106571305	106579910	-	3646	protein_coding	centromere protein T [Source:MGI Symbol;Acc:MGI:2443939]	-	133	27	1.22136	0.29274
ENSMUSG00000022018	206.923	50.0243	2.04593	1.87461e-05	0.00125421	Rgcc	14	79526196	79539085	-	918	protein_coding	regulator of cell cycle [Source:MGI Symbol;Acc:MGI:1913464]	-	225	46	8.20631	1.98085
ENSMUSG00000032369	1444.82	351.214	2.04012	2.66108e-06	0.000263928	Plscr1	9	92131803	92154331	+	2462	protein_coding	phospholipid scramblase 1 [Source:MGI Symbol;Acc:MGI:893575]	-	1571	323	21.3647	5.18621
ENSMUSG00000032593	76.3273	18.4918	2.03867	0.000282204	0.00917604	Amigo3	9	107930358	107932900	+	2543	protein_coding	adhesion molecule with Ig like domain 3 [Source:MGI Symbol;Acc:MGI:2444854]	-	83	17	1.0928	0.264264
ENSMUSG00000024349	76.3273	18.4918	2.03867	0.000282204	0.00917604	Sting1	18	35866732	35873607	-	2741	protein_coding	stimulator of interferon response cGAMP interactor 1 [Source:MGI Symbol;Acc:MGI:1919762]	-	83	17	1.01386	0.245175
ENSMUSG00000056220	142.545	34.8017	2.03066	4.90005e-05	0.00245463	Pla2g4a	1	149705369	149837041	-	6391	protein_coding	phospholipase A2, group IVA (cytosolic, calcium-dependent) [Source:MGI Symbol;Acc:MGI:1195256]	-	155	32	0.812028	0.197932
ENSMUSG00000044405	35.861	8.70589	2.02832	0.00321704	0.047993	Adig	2	158344532	158350118	+	810	protein_coding	adipogenin [Source:MGI Symbol;Acc:MGI:2675492]	-	39	8	1.61208	0.390428
ENSMUSG00000009585	35.861	8.70589	2.02832	0.00321704	0.047993	Apobec3	15	79775860	79800107	+	9454	protein_coding	apolipoprotein B mRNA editing enzyme, catalytic polypeptide 3 [Source:MGI Symbol;Acc:MGI:1933111]	-	39	8	0.13812	0.0334511
ENSMUSG00000072214	53.3351	13.0552	2.02111	0.000708139	0.0171913	Septin5	16	18439252	18448704	-	3915	protein_coding	septin 5 [Source:MGI Symbol;Acc:MGI:1195461]	-	58	12	0.496026	0.121167
ENSMUSG00000024486	3903.15	966.64	2.01346	2.56042e-06	0.000256523	Hbegf	18	36637980	36648858	-	4834	protein_coding	heparin-binding EGF-like growth factor [Source:MGI Symbol;Acc:MGI:96070]	-	4244	889	29.3952	7.26994
ENSMUSG00000032508	2921.84	731.778	1.99723	3.28605e-06	0.000307378	Myd88	9	119165000	119170477	-	2576	protein_coding	myeloid differentiation primary response gene 88 [Source:MGI Symbol;Acc:MGI:108005]	-	3177	673	41.2933	10.3277
ENSMUSG00000024210	851.624	214.211	1.99062	5.85596e-06	0.000479581	Ip6k3	17	27362939	27386769	-	2342	protein_coding	inositol hexaphosphate kinase 3 [Source:MGI Symbol;Acc:MGI:3045325]	-	926	197	13.2383	3.32518
ENSMUSG00000073778	47.817	11.9679	1.98824	0.00131742	0.0262911	Faddos	7	144121092	144135249	+	1053	lncRNA	Fas (TNFRSF6)-associated via death domain, opposite strand [Source:MGI Symbol;Acc:MGI:3642460]	-	52	11	1.65342	0.412952
ENSMUSG00000026435	60.6926	15.2298	1.98667	0.00088988	0.0191065	Slc45a3	1	131890705	131910707	+	3563	protein_coding	solute carrier family 45, member 3 [Source:MGI Symbol;Acc:MGI:1922082]	-	66	14	0.620206	0.155327
ENSMUSG00000031762	785.406	198.988	1.98015	6.94248e-06	0.000552515	Mt2	8	94899292	94900196	+	588	protein_coding	metallothionein 2 [Source:MGI Symbol;Acc:MGI:97172]	-	854	183	48.6282	12.303
ENSMUSG00000015652	107.597	27.1904	1.98001	0.000172319	0.00635192	Steap1	5	5786317	5799326	-	1377	protein_coding	six transmembrane epithelial antigen of the prostate 1 [Source:MGI Symbol;Acc:MGI:1917608]	-	117	25	2.84485	0.717698
ENSMUSG00000035356	188.529	47.8496	1.97568	3.9865e-05	0.00219781	Nfkbiz	16	55631738	55659262	-	5018	protein_coding	nuclear factor of kappa light polypeptide gene enhancer in B cells inhibitor, zeta [Source:MGI Symbol;Acc:MGI:1931595]	-	205	44	1.36783	0.346623
ENSMUSG00000038422	51.4957	13.0552	1.9706	0.00102772	0.0216248	Hdhd3	4	62417245	62421704	-	1366	protein_coding	haloacid dehalogenase-like hydrolase domain containing 3 [Source:MGI Symbol;Acc:MGI:1919998]	-	56	12	1.3726	0.347269
ENSMUSG00000053560	1576.34	402.318	1.96987	5.22726e-06	0.000450526	Ier2	8	85387960	85389483	-	1524	protein_coding	immediate early response 2 [Source:MGI Symbol;Acc:MGI:104815]	-	1714	370	37.656	9.59737
ENSMUSG00000063060	80.9257	20.6665	1.96348	0.000366545	0.0107337	Sox7	14	64181122	64188181	+	3299	protein_coding	SRY (sex determining region Y)-box 7 [Source:MGI Symbol;Acc:MGI:98369]	HMG	88	19	0.893117	0.227671
ENSMUSG00000069662	63.4517	16.3172	1.95192	0.000851639	0.018682	Marcks	10	37009371	37014916	-	4048	protein_coding	myristoylated alanine rich protein kinase C substrate [Source:MGI Symbol;Acc:MGI:96907]	-	69	15	0.570711	0.146483
ENSMUSG00000035828	5553.99	1449.41	1.93797	5.4565e-06	0.000454409	Pim3	15	88746389	88749929	+	2427	protein_coding	proviral integration site 3 [Source:MGI Symbol;Acc:MGI:1355297]	-	6039	1333	83.3112	21.7118
ENSMUSG00000009687	62.532	16.3172	1.9309	0.000998515	0.0211003	Fxyd5	7	30732147	30741906	-	4192	protein_coding	FXYD domain-containing ion transport regulator 5 [Source:MGI Symbol;Acc:MGI:1201785]	-	68	15	0.54312	0.141451
ENSMUSG00000113101	82.7651	21.7538	1.92229	0.000412542	0.0116653	Gm33424	13	53155899	53172529	+	1031	lncRNA	predicted gene, 33424 [Source:MGI Symbol;Acc:MGI:5592583]	-	90	20	2.92275	0.766844
ENSMUSG00000040732	74.4879	19.5791	1.92161	0.000567833	0.0146119	Erg	16	95160028	95387452	-	3466	protein_coding	ETS transcription factor [Source:MGI Symbol;Acc:MGI:95415]	ETS	81	18	0.782464	0.205296
ENSMUSG00000031227	74.4879	19.5791	1.92161	0.000567833	0.0146119	Magee1	X	104163984	104167533	+	3550	protein_coding	MAGE family member E1 [Source:MGI Symbol;Acc:MGI:2148149]	-	81	18	0.763949	0.200438
ENSMUSG00000026072	169.216	44.5876	1.92148	7.73754e-05	0.00349236	Il1r1	1	40264240	40356417	+	6363	protein_coding	interleukin 1 receptor, type I [Source:MGI Symbol;Acc:MGI:96545]	-	184	41	0.968197	0.254717
ENSMUSG00000009418	189.449	50.0243	1.91873	5.87342e-05	0.00284179	Nav1	1	135362318	135615843	-	18814	protein_coding	neuron navigator 1 [Source:MGI Symbol;Acc:MGI:2183683]	-	206	46	0.366601	0.0966523
ENSMUSG00000017009	1798.9	478.431	1.91049	9.03824e-06	0.000694116	Sdc4	2	164266167	164285807	-	2547	protein_coding	syndecan 4 [Source:MGI Symbol;Acc:MGI:1349164]	-	1956	440	25.7127	6.82904
ENSMUSG00000008035	21377.2	5698.68	1.90735	7.03869e-06	0.000557922	Mid1ip1	X	10581252	10585929	+	2128	protein_coding	Mid1 interacting protein 1 (gastrulation specific G12-like (zebrafish)) [Source:MGI Symbol;Acc:MGI:1915291]	-	23244	5241	365.719	97.3595
ENSMUSG00000028407	53.3351	14.1425	1.90668	0.00116955	0.0239703	Smim27	4	40269579	40270940	+	1150	protein_coding	small integral membrane protein 27 [Source:MGI Symbol;Acc:MGI:1913684]	-	58	13	1.68864	0.44687
ENSMUSG00000003541	8274.42	2213.8	1.90208	7.69587e-06	0.000598005	Ier3	17	36132576	36133815	+	1131	protein_coding	immediate early response 3 [Source:MGI Symbol;Acc:MGI:104814]	-	8997	2036	266.344	71.1624
ENSMUSG00000029762	831.391	222.909	1.89854	1.38471e-05	0.000965722	Akr1b8	6	34331054	34345398	+	1499	protein_coding	aldo-keto reductase family 1, member B8 [Source:MGI Symbol;Acc:MGI:107673]	-	904	205	20.1918	5.40615
ENSMUSG00000044786	2967.82	797.017	1.89657	9.36328e-06	0.000708058	Zfp36	7	28076209	28079678	-	3470	protein_coding	zinc finger protein 36 [Source:MGI Symbol;Acc:MGI:99180]	-	3227	733	31.137	8.35046
ENSMUSG00000039639	101.159	27.1904	1.89111	0.000334314	0.00996759	Kcne1	16	92142870	92156356	-	3214	protein_coding	potassium voltage-gated channel, Isk-related subfamily, member 1 [Source:MGI Symbol;Acc:MGI:96673]	-	110	25	1.14592	0.307489
ENSMUSG00000045761	2169.54	584.989	1.8907	1.06396e-05	0.000780645	Togaram2	17	71980256	72036664	+	5624	protein_coding	TOG array regulator of axonemal microtubules 2 [Source:MGI Symbol;Acc:MGI:2443498]	-	2359	538	14.044	3.78157
ENSMUSG00000021280	60.6926	16.3172	1.88792	0.00137481	0.0271618	Exoc3l4	12	111383451	111398112	+	5650	protein_coding	exocyst complex component 3-like 4 [Source:MGI Symbol;Acc:MGI:1921363]	-	66	15	0.391114	0.104949
ENSMUSG00000037580	1064.99	290.323	1.8747	1.57239e-05	0.00107758	Gch1	14	47391352	47426870	-	6251	protein_coding	GTP cyclohydrolase 1 [Source:MGI Symbol;Acc:MGI:95675]	-	1158	267	6.2025	1.68849
ENSMUSG00000121084	83.6848	22.8411	1.86821	0.000524355	0.0136533	ENSMUSG00000121084	8	117882952	117884572	-	1621	lncRNA	novel transcript	-	91	21	1.8796	0.51212
ENSMUSG00000040312	102.998	28.2777	1.86075	0.000410666	0.0116289	Cchcr1	17	35827997	35841912	+	5508	protein_coding	coiled-coil alpha-helical rod protein 1 [Source:MGI Symbol;Acc:MGI:2385321]	-	112	26	0.68082	0.186601
ENSMUSG00000035385	55.1745	15.2298	1.84946	0.00204509	0.0366611	Ccl2	11	81926397	81928279	+	1138	protein_coding	chemokine (C-C motif) ligand 2 [Source:MGI Symbol;Acc:MGI:98259]	-	60	14	1.76529	0.486319
ENSMUSG00000044548	43.2185	11.9679	1.84279	0.00290973	0.0444844	Dact1	12	71356658	71366881	+	3761	protein_coding	dishevelled-binding antagonist of beta-catenin 1 [Source:MGI Symbol;Acc:MGI:1891740]	-	47	11	0.41841	0.115618
ENSMUSG00000023008	162.778	45.675	1.83089	0.000165236	0.00618835	Fmnl3	15	99215106	99268363	-	5021	protein_coding	formin-like 3 [Source:MGI Symbol;Acc:MGI:109569]	-	177	42	1.1803	0.33067
ENSMUSG00000043091	6097.52	1716.89	1.82835	1.65968e-05	0.00112182	Tuba1c	15	98927772	98935991	+	2287	protein_coding	tubulin, alpha 1C [Source:MGI Symbol;Acc:MGI:1095409]	-	6630	1579	97.0634	27.293
ENSMUSG00000022037	70804	19999.2	1.82388	1.62776e-05	0.00110712	Clu	14	66205932	66218996	+	3437	protein_coding	clusterin [Source:MGI Symbol;Acc:MGI:88423]	-	76987	18393	749.973	211.548
ENSMUSG00000027611	326.482	92.43	1.81932	6.54138e-05	0.00310277	Procr	2	155593037	155597391	+	2031	protein_coding	protein C receptor, endothelial [Source:MGI Symbol;Acc:MGI:104596]	-	355	85	5.8523	1.65442
ENSMUSG00000036957	72.6485	20.6665	1.80808	0.00110378	0.0228768	Lrfn3	7	30054914	30062197	-	2886	protein_coding	leucine rich repeat and fibronectin type III domain containing 3 [Source:MGI Symbol;Acc:MGI:2442512]	-	79	19	0.916513	0.260251
ENSMUSG00000022010	51035.3	14581	1.80739	1.92523e-05	0.00126298	Tsc22d1	14	76652401	76745205	+	8994	protein_coding	TSC22 domain family, member 1 [Source:MGI Symbol;Acc:MGI:109127]	TSC22	55492	13410	206.579	58.9402
ENSMUSG00000025351	15314.6	4376.49	1.80704	1.96968e-05	0.0012663	Cd63	10	128736858	128748691	+	3682	protein_coding	CD63 antigen [Source:MGI Symbol;Acc:MGI:99529]	-	16652	4025	151.423	43.2133
ENSMUSG00000040659	3939.93	1126.48	1.80625	2.14756e-05	0.00137173	Efhd2	4	141585453	141602231	-	2381	protein_coding	EF hand domain containing 2 [Source:MGI Symbol;Acc:MGI:106504]	-	4284	1036	60.2418	17.2003
ENSMUSG00000025172	148.063	42.413	1.80093	0.00024477	0.00818332	Ankrd2	19	42024439	42033549	+	1138	protein_coding	ankyrin repeat domain 2 (stretch responsive muscle) [Source:MGI Symbol;Acc:MGI:1861447]	-	161	39	4.73687	1.35475
ENSMUSG00000034209	68.0501	19.5791	1.79144	0.00155045	0.029396	Rasl10a	11	5008128	5010385	+	1413	protein_coding	RAS-like, family 10, member A [Source:MGI Symbol;Acc:MGI:1922918]	-	74	18	1.75347	0.503577
ENSMUSG00000038059	2028.82	587.163	1.78862	2.93863e-05	0.0017527	Smim3	18	60607263	60635059	-	6828	protein_coding	small integral membrane protein 3 [Source:MGI Symbol;Acc:MGI:1917088]	-	2206	540	10.8173	3.12634
ENSMUSG00000032578	567.44	164.194	1.78838	5.184e-05	0.00257077	Cish	9	107173225	107179983	+	6419	protein_coding	cytokine inducible SH2-containing protein [Source:MGI Symbol;Acc:MGI:103159]	-	617	151	3.21829	0.929919
ENSMUSG00000022150	79.0864	22.8411	1.7868	0.00100467	0.021185	Dab2	15	6329269	6470193	+	7342	protein_coding	disabled 2, mitogen-responsive phosphoprotein [Source:MGI Symbol;Acc:MGI:109175]	-	86	21	0.392186	0.113068
ENSMUSG00000028671	97.4801	28.2777	1.78141	0.000711242	0.0172454	Gale	4	135691038	135695489	+	2370	protein_coding	galactose-4-epimerase, UDP [Source:MGI Symbol;Acc:MGI:1921496]	-	106	26	1.4975	0.433671
ENSMUSG00000028862	239.112	69.5961	1.77897	0.00012891	0.00502825	Map3k6	4	132968129	132980240	+	4604	protein_coding	mitogen-activated protein kinase kinase kinase 6 [Source:MGI Symbol;Acc:MGI:1855691]	-	260	64	1.8908	0.549516
ENSMUSG00000017929	7497.29	2195.32	1.77189	2.86826e-05	0.00173122	B4galt5	2	167140364	167191103	-	4308	protein_coding	UDP-Gal:betaGlcNAc beta 1,4-galactosyltransferase, polypeptide 5 [Source:MGI Symbol;Acc:MGI:1927169]	-	8152	2019	63.3573	18.5266
ENSMUSG00000028583	81.8454	23.9284	1.76943	0.000961677	0.0204093	Pdpn	4	142994001	143026134	-	1817	protein_coding	podoplanin [Source:MGI Symbol;Acc:MGI:103098]	-	89	22	1.64	0.478634
ENSMUSG00000024883	727.466	214.211	1.76332	5.50455e-05	0.00270257	Rin1	19	5100509	5107099	+	4820	protein_coding	Ras and Rab interactor 1 [Source:MGI Symbol;Acc:MGI:2385695]	-	791	197	5.49462	1.61568
ENSMUSG00000118024	220.718	65.2468	1.75649	0.000187749	0.00683691	Gm50419	18	83825742	83846159	-	2649	lncRNA	predicted gene, 50419 [Source:MGI Symbol;Acc:MGI:6303343]	-	240	60	3.03345	0.895375
ENSMUSG00000024912	267.622	79.3821	1.75189	0.000145918	0.0055715	Fosl1	19	5497575	5505974	+	2033	protein_coding	fos-like antigen 1 [Source:MGI Symbol;Acc:MGI:107179]	TF_bZIP	291	73	4.79252	1.41945
ENSMUSG00000072235	1259.05	374.047	1.75074	4.81576e-05	0.00242471	Tuba1a	15	98847718	98851584	-	1803	protein_coding	tubulin, alpha 1A [Source:MGI Symbol;Acc:MGI:98869]	-	1369	344	25.4223	7.54221
ENSMUSG00000090516	55.1745	16.3172	1.75071	0.00308402	0.0465718	Rps11-ps1	9	59379042	59379516	-	475	processed_pseudogene	ribosomal protein S11, pseudogene 1 [Source:MGI Symbol;Acc:MGI:3644744]	-	60	15	4.22927	1.24834
ENSMUSG00000056427	55.1745	16.3172	1.75071	0.00308402	0.0465718	Slit3	11	35012051	35599334	+	6067	protein_coding	slit guidance ligand 3 [Source:MGI Symbol;Acc:MGI:1315202]	-	60	15	0.33112	0.0977356
ENSMUSG00000026773	499.384	148.971	1.74436	7.86245e-05	0.0035345	Pfkfb3	2	11476244	11558888	-	7561	protein_coding	6-phosphofructo-2-kinase/fructose-2,6-biphosphatase 3 [Source:MGI Symbol;Acc:MGI:2181202]	-	543	137	2.40452	0.71627
ENSMUSG00000087684	295.213	88.0807	1.74358	0.000141512	0.00542336	1200007C13Rik	2	167669613	167675566	-	2455	lncRNA	RIKEN cDNA 1200007C13 gene [Source:MGI Symbol;Acc:MGI:1921369]	-	321	81	4.37786	1.30428
ENSMUSG00000064280	148.063	44.5876	1.72898	0.000386112	0.0111089	Ccdc146	5	21497959	21629675	-	4371	protein_coding	coiled-coil domain containing 146 [Source:MGI Symbol;Acc:MGI:1922422]	-	161	41	1.23326	0.370799
ENSMUSG00000078427	773.45	233.782	1.72566	7.22961e-05	0.00337915	Sarnp	10	128653202	128713498	+	1360	protein_coding	SAP domain containing ribonucleoprotein [Source:MGI Symbol;Acc:MGI:1913368]	-	841	215	20.7045	6.24936
ENSMUSG00000075602	321.884	97.8666	1.71651	0.000149184	0.00566239	Ly6a	15	74866726	74869880	-	1205	protein_coding	lymphocyte antigen 6 complex, locus A [Source:MGI Symbol;Acc:MGI:107527]	-	350	90	9.72498	2.95251
ENSMUSG00000029019	11403.2	3471.84	1.71563	4.86607e-05	0.00244381	Nppb	4	148070245	148071662	+	781	protein_coding	natriuretic peptide type B [Source:MGI Symbol;Acc:MGI:97368]	-	12399	3193	531.549	161.616
ENSMUSG00000025492	213.361	65.2468	1.70761	0.000278524	0.00914006	Ifitm3	7	140589499	140590683	-	678	protein_coding	interferon induced transmembrane protein 3 [Source:MGI Symbol;Acc:MGI:1913391]	-	232	60	11.4569	3.4983
ENSMUSG00000025269	209.682	64.1595	1.70674	0.000296846	0.00950645	Apex2	X	149302515	149372864	-	8744	protein_coding	apurinic/apyrimidinic endonuclease 2 [Source:MGI Symbol;Acc:MGI:1924872]	-	228	59	0.873037	0.266733
ENSMUSG00000080875	148.983	45.675	1.70324	0.000480016	0.0131584	Gm7332	5	9310935	9311388	-	454	processed_pseudogene	predicted gene 7332 [Source:MGI Symbol;Acc:MGI:3643344]	-	162	42	11.9472	3.65704
ENSMUSG00000020388	240.951	73.9454	1.70271	0.000228175	0.00780502	Pdlim4	11	53945754	53959840	-	2560	protein_coding	PDZ and LIM domain 4 [Source:MGI Symbol;Acc:MGI:1353470]	-	262	68	3.42665	1.05004
ENSMUSG00000087687	296.133	91.3427	1.69567	0.000198892	0.00698494	Pet100	8	3671548	3675848	+	1788	protein_coding	PET100 homolog [Source:MGI Symbol;Acc:MGI:3615306]	-	322	84	6.02971	1.85715
ENSMUSG00000008384	2337.84	725.254	1.68847	7.34476e-05	0.00341895	Sertad1	7	27186335	27189741	+	1344	protein_coding	SERTA domain containing 1 [Source:MGI Symbol;Acc:MGI:1913438]	-	2542	667	63.3263	19.6183
ENSMUSG00000096957	507.661	157.67	1.68626	0.000132299	0.00513001	E230013L22Rik	8	11527897	11530243	+	1928	lncRNA	RIKEN cDNA E230013L22 gene [Source:MGI Symbol;Acc:MGI:2142601]	-	552	145	9.58606	2.97301
ENSMUSG00000047281	310.848	96.7793	1.6823	0.000205371	0.0071869	Sfn	4	133327867	133329479	-	1613	protein_coding	stratifin [Source:MGI Symbol;Acc:MGI:1891831]	-	338	89	7.01601	2.18118
ENSMUSG00000042677	253.827	79.3821	1.67558	0.000284301	0.00919878	Zc3h12a	4	125012216	125021633	-	2882	protein_coding	zinc finger CCCH type containing 12A [Source:MGI Symbol;Acc:MGI:2385891]	-	276	73	3.20644	1.0013
ENSMUSG00000042607	319.125	100.041	1.67243	0.000204205	0.00715877	Asb4	6	5383386	5433022	+	3932	protein_coding	ankyrin repeat and SOCS box-containing 4 [Source:MGI Symbol;Acc:MGI:1929751]	-	347	92	2.95477	0.924932
ENSMUSG00000031523	3758.76	1179.76	1.67167	7.87952e-05	0.0035345	Dlc1	8	37034905	37420297	-	14694	protein_coding	deleted in liver cancer 1 [Source:MGI Symbol;Acc:MGI:1354949]	-	4087	1085	9.31263	2.91894
ENSMUSG00000028789	190.369	59.8102	1.6685	0.000394533	0.0113017	Azin2	4	128824026	128856235	-	4024	protein_coding	antizyme inhibitor 2 [Source:MGI Symbol;Acc:MGI:2442093]	-	207	55	1.72235	0.540307
ENSMUSG00000003545	117.713	36.9764	1.66764	0.000829498	0.018682	Fosb	7	19036621	19043976	-	6243	protein_coding	FBJ osteosarcoma oncogene B [Source:MGI Symbol;Acc:MGI:95575]	TF_bZIP	128	34	0.686475	0.215289
ENSMUSG00000029471	1400.68	442.549	1.66197	0.000104178	0.00434712	Camkk2	5	122869233	122917472	-	10921	protein_coding	calcium/calmodulin-dependent protein kinase kinase 2, beta [Source:MGI Symbol;Acc:MGI:2444812]	-	1523	407	4.66923	1.47322
ENSMUSG00000046546	418.451	132.661	1.65649	0.000194444	0.00686537	Fam43a	16	30418541	30421615	+	3075	protein_coding	family with sequence similarity 43, member A [Source:MGI Symbol;Acc:MGI:2676309]	-	455	122	4.95421	1.56838
ENSMUSG00000068735	290.615	92.43	1.6515	0.000289594	0.00933941	Trp53i11	2	93017893	93032104	+	3690	protein_coding	transformation related protein 53 inducible protein 11 [Source:MGI Symbol;Acc:MGI:2670995]	-	316	85	2.86727	0.910601
ENSMUSG00000035778	75.4076	23.9284	1.65144	0.00207322	0.0369974	Ggta1	2	35290191	35353243	-	4709	protein_coding	glycoprotein galactosyltransferase alpha 1, 3 [Source:MGI Symbol;Acc:MGI:95704]	-	82	22	0.583033	0.184684
ENSMUSG00000018774	1305.03	415.366	1.65137	0.000116816	0.00473763	Cd68	11	69555039	69556979	-	1257	protein_coding	CD68 antigen [Source:MGI Symbol;Acc:MGI:88342]	-	1419	382	37.7968	12.0133
ENSMUSG00000020363	95.6407	30.4524	1.6475	0.00156462	0.0296362	Gfpt2	11	49685005	49729440	+	5591	protein_coding	glutamine fructose-6-phosphate transaminase 2 [Source:MGI Symbol;Acc:MGI:1338883]	-	104	28	0.622805	0.197972
ENSMUSG00000026796	3670.47	1174.32	1.64405	0.000102112	0.00431179	Niban2	2	32766126	32815266	+	4672	protein_coding	niban apoptosis regulator 2 [Source:MGI Symbol;Acc:MGI:2442910]	-	3991	1080	28.6014	9.13811
ENSMUSG00000017715	4394.26	1408.09	1.6418	0.000102677	0.00431179	Pgs1	11	117877118	117914837	+	5333	protein_coding	phosphatidylglycerophosphate synthase 1 [Source:MGI Symbol;Acc:MGI:1921701]	-	4778	1295	29.9973	9.59917
ENSMUSG00000049775	515.938	165.281	1.64162	0.000197729	0.00695645	Tmsb4x	X	165990089	165992311	-	1371	protein_coding	thymosin, beta 4, X chromosome [Source:MGI Symbol;Acc:MGI:99510]	-	561	152	13.7004	4.3827
ENSMUSG00000039899	7959.89	2558.49	1.63742	0.000103285	0.00432809	Fgl2	5	21577640	21583372	+	3788	protein_coding	fibrinogen-like protein 2 [Source:MGI Symbol;Acc:MGI:103266]	-	8655	2353	76.5006	24.5554
ENSMUSG00000007872	323.723	104.391	1.63173	0.000306332	0.00950645	Id3	4	135870808	135873066	+	1791	protein_coding	inhibitor of DNA binding 3 [Source:MGI Symbol;Acc:MGI:96398]	bHLH	352	96	6.58044	2.1189
ENSMUSG00000053746	457.998	147.884	1.63015	0.000219446	0.00753255	Ptrh1	2	32665798	32667609	+	1135	protein_coding	peptidyl-tRNA hydrolase 1 homolog [Source:MGI Symbol;Acc:MGI:1913779]	-	498	136	14.6907	4.73673
ENSMUSG00000031504	2163.1	700.245	1.62701	0.000130243	0.00507024	Rab20	8	11503518	11528710	-	1392	protein_coding	RAB20, member RAS oncogene family [Source:MGI Symbol;Acc:MGI:102789]	-	2352	644	56.5726	18.2887
ENSMUSG00000027940	1268.24	411.016	1.6253	0.000145942	0.0055715	Tpm3	3	89979956	90008209	+	6085	protein_coding	tropomyosin 3, gamma [Source:MGI Symbol;Acc:MGI:1890149]	-	1379	378	7.58773	2.45565
ENSMUSG00000049580	277.739	90.2553	1.62045	0.000395845	0.0113229	Tsku	7	97999875	98010535	-	3050	protein_coding	tsukushi, small leucine rich proteoglycan [Source:MGI Symbol;Acc:MGI:2443855]	-	302	83	3.31524	1.07576
ENSMUSG00000111867	157.26	51.1116	1.61932	0.000822556	0.018682	Gm31013	9	30632612	30692775	-	2969	lncRNA	predicted gene, 31013 [Source:MGI Symbol;Acc:MGI:5590172]	-	171	47	1.92839	0.625782
ENSMUSG00000030225	310.848	101.129	1.61895	0.000363854	0.0106707	Dera	6	137731544	137834338	+	8127	protein_coding	deoxyribose-phosphate aldolase (putative) [Source:MGI Symbol;Acc:MGI:1913762]	-	338	93	1.3925	0.452364
ENSMUSG00000040167	120.472	39.151	1.61884	0.00128429	0.0257602	Ikzf5	7	130990381	131012250	-	5721	protein_coding	IKAROS family zinc finger 5 [Source:MGI Symbol;Acc:MGI:1914393]	zf-C2H2	131	36	0.766668	0.248752
ENSMUSG00000000957	80.006	26.1031	1.61179	0.00233589	0.0387567	Mmp14	14	54669069	54682821	+	5960	protein_coding	matrix metallopeptidase 14 (membrane-inserted) [Source:MGI Symbol;Acc:MGI:101900]	-	87	24	0.488743	0.159184
ENSMUSG00000048616	282.337	92.43	1.60983	0.000406214	0.0115385	Nog	11	89191464	89193158	-	1695	protein_coding	noggin [Source:MGI Symbol;Acc:MGI:104327]	-	307	85	6.06424	1.98237
ENSMUSG00000020773	1070.51	352.301	1.60311	0.000191641	0.00686106	Trim47	11	115996578	116018036	-	2735	protein_coding	tripartite motif-containing 47 [Source:MGI Symbol;Acc:MGI:1917374]	-	1164	324	14.2496	4.68299
ENSMUSG00000081214	99.3195	32.6271	1.60274	0.0017451	0.0320998	Rpl35a-ps2	1	181069553	181069885	-	333	processed_pseudogene	ribosomal protein L35A, pseudogene 2 [Source:MGI Symbol;Acc:MGI:3705461]	-	108	30	10.8589	3.56133
ENSMUSG00000040093	128.749	42.413	1.59948	0.00125201	0.025306	Bmf	2	118359238	118380168	-	5253	protein_coding	BCL2 modifying factor [Source:MGI Symbol;Acc:MGI:2176433]	-	140	39	0.892336	0.29349
ENSMUSG00000073802	95.6407	31.5397	1.59708	0.00204022	0.0366071	Cdkn2b	4	89224536	89229276	-	1390	protein_coding	cyclin dependent kinase inhibitor 2B [Source:MGI Symbol;Acc:MGI:104737]	-	104	29	2.50511	0.824743
ENSMUSG00000078915	91.962	30.4524	1.59099	0.00240349	0.0387567	Hsp25-ps1	13	45231974	45232603	-	630	processed_pseudogene	heat shock protein 25, pseudogene 1 [Source:MGI Symbol;Acc:MGI:96241]	-	100	28	5.31456	1.75692
ENSMUSG00000041798	140.705	46.7623	1.58699	0.00109512	0.0227521	Gck	11	5850820	5900081	-	3033	protein_coding	glucokinase [Source:MGI Symbol;Acc:MGI:1270854]	-	153	43	1.68899	0.560443
ENSMUSG00000022602	235.433	78.2948	1.58698	0.000596312	0.0150073	Arc	15	74540932	74544419	-	3057	protein_coding	activity regulated cytoskeletal-associated protein [Source:MGI Symbol;Acc:MGI:88067]	-	256	72	2.80384	0.931049
ENSMUSG00000052837	8013.23	2675.92	1.58231	0.000171148	0.0063376	Junb	8	85701113	85705347	-	2301	protein_coding	jun B proto-oncogene [Source:MGI Symbol;Acc:MGI:96647]	TF_bZIP	8713	2461	126.782	42.2796
ENSMUSG00000002565	114.034	38.0637	1.5802	0.00152357	0.0290258	Scin	12	40109768	40184227	-	2999	protein_coding	scinderin [Source:MGI Symbol;Acc:MGI:1306794]	-	124	35	1.38437	0.461347
ENSMUSG00000024066	1568.98	525.186	1.57873	0.000215112	0.00739665	Xdh	17	74190890	74257191	-	9175	protein_coding	xanthine dehydrogenase [Source:MGI Symbol;Acc:MGI:98973]	-	1706	483	6.2256	2.08102
ENSMUSG00000023882	78.1667	26.1031	1.57829	0.0026397	0.0412379	Zfp54	17	21643489	21655902	+	2832	protein_coding	zinc finger protein 54 [Source:MGI Symbol;Acc:MGI:99201]	zf-C2H2	85	24	1.00492	0.335007
ENSMUSG00000120863	78.1667	26.1031	1.57829	0.0026397	0.0412379	ENSMUSG00000120863	13	54729502	54730576	+	1075	lncRNA	novel transcript	-	85	24	2.64739	0.882548
ENSMUSG00000074923	3386.28	1134.09	1.57808	0.000187614	0.00683691	Pak6	2	118493784	118528501	+	5211	protein_coding	p21 (RAC1) activated kinase 6 [Source:MGI Symbol;Acc:MGI:2679420]	-	3682	1043	23.6576	7.91223
ENSMUSG00000033114	84.6045	28.2777	1.57733	0.00305345	0.0462517	Slc35d2	13	64244122	64277182	-	3298	protein_coding	solute carrier family 35, member D2 [Source:MGI Symbol;Acc:MGI:1917734]	-	92	26	0.933996	0.311644
ENSMUSG00000090733	3861.76	1298.27	1.57258	0.000194869	0.0068681	Rps27	3	90119829	90120958	-	1043	protein_coding	ribosomal protein S27 [Source:MGI Symbol;Acc:MGI:1888676]	-	4199	1194	134.794	45.2539
ENSMUSG00000030022	206.003	69.5961	1.56408	0.000809139	0.018682	Adamts9	6	92749680	92920473	-	15048	protein_coding	a disintegrin-like and metallopeptidase (reprolysin type) with thrombospondin type 1 motif, 9 [Source:MGI Symbol;Acc:MGI:1916320]	-	224	64	0.498399	0.168127
ENSMUSG00000094103	122.312	41.3257	1.56291	0.00167476	0.0310957	Fam177a2	12	55246377	55263953	+	3863	protein_coding	family with sequence similarity 177 member A2 [Source:MGI Symbol;Acc:MGI:3714351]	-	133	38	1.15275	0.388861
ENSMUSG00000026580	102.998	34.8017	1.56237	0.00212585	0.0377358	Selp	1	163942833	163977595	+	4413	protein_coding	selectin, platelet [Source:MGI Symbol;Acc:MGI:98280]	-	112	32	0.849752	0.28665
ENSMUSG00000021281	3128.77	1061.24	1.55975	0.000222624	0.00762835	Tnfaip2	12	111408903	111421452	+	4984	protein_coding	tumor necrosis factor, alpha-induced protein 2 [Source:MGI Symbol;Acc:MGI:104960]	-	3402	976	22.8541	7.74119
ENSMUSG00000090553	726.546	246.83	1.55711	0.000320667	0.0096332	Snrpe	1	133531609	133538029	-	1372	protein_coding	small nuclear ribonucleoprotein E [Source:MGI Symbol;Acc:MGI:98346]	-	790	227	19.2788	6.54045
ENSMUSG00000005124	1043.84	355.563	1.55343	0.000294857	0.00947815	Ccn4	15	66763169	66795050	+	5565	protein_coding	cellular communication network factor 4 [Source:MGI Symbol;Acc:MGI:1197008]	-	1135	327	6.82871	2.32283
ENSMUSG00000023232	365.109	125.05	1.54499	0.000502212	0.0135702	Serinc2	4	130147288	130172998	-	2319	protein_coding	serine incorporator 2 [Source:MGI Symbol;Acc:MGI:1919132]	-	397	115	5.73189	1.96035
ENSMUSG00000047370	260.265	89.168	1.54421	0.00073917	0.0177132	Gm7367	7	59805357	59805848	+	492	processed_pseudogene	predicted pseudogene 7367 [Source:MGI Symbol;Acc:MGI:3646404]	-	283	82	19.2588	6.58847
ENSMUSG00000024235	190.369	65.2468	1.54322	0.00104481	0.0219377	Map3k8	18	4331327	4353015	-	4504	protein_coding	mitogen-activated protein kinase kinase kinase 8 [Source:MGI Symbol;Acc:MGI:1346878]	-	207	60	1.53879	0.526609
ENSMUSG00000002228	1298.59	447.986	1.53519	0.00031979	0.00962148	Ppm1j	3	104688372	104693334	+	1814	protein_coding	protein phosphatase 1J [Source:MGI Symbol;Acc:MGI:1919137]	-	1412	412	26.0619	8.97833
ENSMUSG00000096472	954.629	329.467	1.53449	0.000356377	0.0104826	Cdkn2d	9	21199706	21202703	-	1574	protein_coding	cyclin dependent kinase inhibitor 2D [Source:MGI Symbol;Acc:MGI:105387]	-	1038	303	22.0801	7.60981
ENSMUSG00000021360	755.976	260.966	1.53408	0.000382682	0.0110705	Gcnt2	13	41013230	41114368	+	7051	protein_coding	glucosaminyl (N-acetyl) transferase 2, I-branching enzyme [Source:MGI Symbol;Acc:MGI:1100870]	-	822	240	3.90327	1.34554
ENSMUSG00000038650	6719.23	2332.32	1.52648	0.000283945	0.00919878	Rnh1	7	140740239	140752770	-	2594	protein_coding	ribonuclease/angiogenin inhibitor 1 [Source:MGI Symbol;Acc:MGI:1195456]	-	7306	2145	94.3013	32.6884
ENSMUSG00000038987	100.239	34.8017	1.52325	0.00258791	0.0407202	Cfap157	2	32667393	32674440	-	1779	protein_coding	cilia and flagella associated protein 157 [Source:MGI Symbol;Acc:MGI:2447809]	-	109	32	2.05144	0.711066
ENSMUSG00000095159	199.565	69.5961	1.5183	0.00112788	0.0232611	Tubb4b-ps1	5	7229365	7230700	+	1336	processed_pseudogene	tubulin, beta 4B class IVB, pseudogene 1 [Source:MGI Symbol;Acc:MGI:3642800]	-	217	64	5.43828	1.89369
ENSMUSG00000030103	7356.57	2572.62	1.51576	0.000310873	0.00950645	Bhlhe40	6	108637590	108643886	+	4705	protein_coding	basic helix-loop-helix family, member e40 [Source:MGI Symbol;Acc:MGI:1097714]	bHLH	7999	2366	56.9225	19.8788
ENSMUSG00000027694	236.353	82.6441	1.51472	0.000953154	0.0202502	Gm8325	3	60784420	60786279	+	1750	transcribed_processed_pseudogene	predicted pseudogene 8325 [Source:MGI Symbol;Acc:MGI:3644852]	-	257	76	4.91703	1.71677
ENSMUSG00000032062	1142.25	400.143	1.51303	0.000406968	0.0115407	2310030G06Rik	9	50650991	50657836	-	1979	protein_coding	RIKEN cDNA 2310030G06 gene [Source:MGI Symbol;Acc:MGI:1914202]	-	1242	368	21.0128	7.35085
ENSMUSG00000002233	5228.42	1840.85	1.50595	0.000344155	0.0101991	Rhoc	3	104695691	104701775	+	1618	protein_coding	ras homolog family member C [Source:MGI Symbol;Acc:MGI:106028]	-	5685	1693	117.641	41.3632
ENSMUSG00000032515	1693.14	603.473	1.48817	0.000455642	0.0126484	Csrnp1	9	119800229	119813724	-	3473	protein_coding	cysteine-serine-rich nuclear protein 1 [Source:MGI Symbol;Acc:MGI:2387989]	CSRNP	1841	555	17.7483	6.31719
ENSMUSG00000026814	491.106	175.067	1.48755	0.000659975	0.0162643	Eng	2	32536607	32572681	+	4048	protein_coding	endoglin [Source:MGI Symbol;Acc:MGI:95392]	-	534	161	4.41681	1.57225
ENSMUSG00000022220	143.464	51.1116	1.48698	0.00187041	0.0339929	Adcy4	14	56006514	56021552	-	4672	protein_coding	adenylate cyclase 4 [Source:MGI Symbol;Acc:MGI:99674]	-	156	47	1.11797	0.397677
ENSMUSG00000030272	4032.82	1442.89	1.48276	0.000427362	0.011923	Camk1	6	113311085	113320945	-	5975	protein_coding	calcium/calmodulin-dependent protein kinase I [Source:MGI Symbol;Acc:MGI:1098535]	-	4385	1327	24.572	8.77948
ENSMUSG00000021250	1179.03	421.89	1.48243	0.000508893	0.0135702	Fos	12	85520664	85524047	+	2352	protein_coding	FBJ osteosarcoma oncogene [Source:MGI Symbol;Acc:MGI:95574]	TF_bZIP	1282	388	18.2498	6.52124
ENSMUSG00000078532	549.966	196.813	1.482	0.000675518	0.0164601	Nkain1	4	130297197	130339644	+	1426	protein_coding	Na+/K+ transporting ATPase interacting 1 [Source:MGI Symbol;Acc:MGI:1914399]	-	598	181	14.0407	5.01758
ENSMUSG00000090952	109.436	39.151	1.48038	0.00274835	0.0426071	Gm17251	17	33978946	33980845	+	1900	lncRNA	predicted gene, 17251 [Source:MGI Symbol;Acc:MGI:4936885]	-	119	36	2.09701	0.749005
ENSMUSG00000120425	145.304	52.1989	1.47505	0.00230449	0.0387567	ENSMUSG00000120425	19	25010493	25010965	+	473	lncRNA	novel transcript, sense intronic to Dock8	-	158	48	11.1842	4.01158
ENSMUSG00000035215	567.44	204.425	1.47241	0.000725725	0.0174892	Lsm7	10	80688655	80691043	-	1601	protein_coding	LSM7 homolog, U6 small nuclear RNA and mRNA degradation associated [Source:MGI Symbol;Acc:MGI:1913344]	-	617	188	12.9033	4.64197
ENSMUSG00000044813	4002.47	1443.98	1.47078	0.00047382	0.0130248	Shb	4	45423278	45532470	-	3199	protein_coding	src homology 2 domain-containing transforming protein B [Source:MGI Symbol;Acc:MGI:98294]	-	4352	1328	45.5494	16.4104
ENSMUSG00000003355	1187.31	428.414	1.47038	0.000570525	0.014624	Fkbp11	15	98622247	98626079	-	2706	protein_coding	FK506 binding protein 11 [Source:MGI Symbol;Acc:MGI:1913370]	-	1291	394	15.9737	5.75578
ENSMUSG00000055148	1050.28	379.484	1.46839	0.000596887	0.0150073	Klf2	8	73072877	73075500	+	1847	protein_coding	Kruppel-like factor 2 (lung) [Source:MGI Symbol;Acc:MGI:1342772]	zf-C2H2	1142	349	20.7018	7.46955
ENSMUSG00000022475	743.101	268.577	1.46785	0.000663895	0.0162774	Hdac7	15	97690545	97742383	-	6755	protein_coding	histone deacetylase 7 [Source:MGI Symbol;Acc:MGI:1891835]	-	808	247	4.00492	1.44546
ENSMUSG00000028645	7472.45	2704.19	1.46635	0.000476858	0.01309	Slc2a1	4	118965908	118995180	+	3506	protein_coding	solute carrier family 2 (facilitated glucose transporter), member 1 [Source:MGI Symbol;Acc:MGI:95755]	-	8125	2487	77.5924	28.0414
ENSMUSG00000025856	2278.06	826.375	1.46282	0.000540077	0.0140072	Pdgfa	5	138961769	138983125	-	3119	protein_coding	platelet derived growth factor, alpha [Source:MGI Symbol;Acc:MGI:97527]	-	2477	760	26.59	9.63239
ENSMUSG00000046727	3482.85	1264.57	1.46154	0.000517725	0.0135702	Cystm1	18	36475573	36536150	+	4261	protein_coding	cysteine-rich transmembrane module containing 1 [Source:MGI Symbol;Acc:MGI:1913310]	-	3787	1163	29.7572	10.7896
ENSMUSG00000031765	37011.9	13472	1.45802	0.00049753	0.0135632	Mt1	8	94905710	94906955	+	1246	protein_coding	metallothionein 1 [Source:MGI Symbol;Acc:MGI:97171]	-	40244	12390	1081.41	393.087
ENSMUSG00000069763	155.42	56.5482	1.45685	0.00225989	0.0387567	Tmem100	11	89921174	89927334	+	1767	protein_coding	transmembrane protein 100 [Source:MGI Symbol;Acc:MGI:1915138]	-	169	52	3.20227	1.16333
ENSMUSG00000049807	1705.09	621.958	1.4548	0.000595962	0.0150073	Arhgap23	11	97306359	97393228	+	6637	protein_coding	Rho GTPase activating protein 23 [Source:MGI Symbol;Acc:MGI:3697726]	-	1854	572	9.35289	3.4069
ENSMUSG00000025511	3532.51	1292.84	1.45008	0.000569904	0.014624	Tspan4	7	141055153	141073340	+	2601	protein_coding	tetraspanin 4 [Source:MGI Symbol;Acc:MGI:1928097]	-	3841	1189	49.4438	18.0708
ENSMUSG00000101939	2105.16	770.921	1.44914	0.000606996	0.0151649	Gm28438	1	24651856	24652200	-	345	unprocessed_pseudogene	predicted gene 28438 [Source:MGI Symbol;Acc:MGI:5579144]	-	2289	709	222.144	81.2387
ENSMUSG00000028793	7934.14	2910.78	1.44663	0.000562981	0.0145249	Rnf19b	4	128952064	128979679	+	2872	protein_coding	ring finger protein 19B [Source:MGI Symbol;Acc:MGI:1922484]	-	8627	2677	100.573	36.8468
ENSMUSG00000010067	717.349	264.227	1.44052	0.000852355	0.018682	Rassf1	9	107428754	107439466	+	5845	protein_coding	Ras association (RalGDS/AF-6) domain family member 1 [Source:MGI Symbol;Acc:MGI:1928386]	-	780	243	4.46805	1.64345
ENSMUSG00000061451	382.583	141.36	1.4357	0.00120288	0.0244504	Tmem151a	19	5120887	5135559	-	4807	protein_coding	transmembrane protein 151A [Source:MGI Symbol;Acc:MGI:2147713]	-	416	130	2.89752	1.06907
ENSMUSG00000007659	1985.6	736.127	1.43141	0.000719598	0.017384	Bcl2l1	2	152622588	152673648	-	4586	protein_coding	BCL2-like 1 [Source:MGI Symbol;Acc:MGI:88139]	-	2159	677	15.7626	5.83566
ENSMUSG00000021958	434.086	160.932	1.43092	0.00109783	0.0227842	Pinx1	14	64097813	64157308	+	1946	protein_coding	PIN2/TERF1 interacting, telomerase inhibitor 1 [Source:MGI Symbol;Acc:MGI:1919650]	-	472	148	8.12096	3.00645
ENSMUSG00000002297	160.939	59.8102	1.4264	0.00261668	0.0409884	Dbf4	5	8446973	8472716	-	8728	protein_coding	DBF4 zinc finger [Source:MGI Symbol;Acc:MGI:1351328]	-	175	55	0.671323	0.249106
ENSMUSG00000025348	33413.2	12435.8	1.42591	0.000654193	0.0161599	Itga7	10	128769645	128794155	+	8138	protein_coding	integrin alpha 7 [Source:MGI Symbol;Acc:MGI:102700]	-	36331	11437	149.475	55.5559
ENSMUSG00000037447	1583.7	591.513	1.42065	0.000809604	0.018682	Arid5a	1	36346814	36363110	+	12540	protein_coding	AT rich interactive domain 5A (MRF1-like) [Source:MGI Symbol;Acc:MGI:2443039]	ARID	1722	544	4.59773	1.71489
ENSMUSG00000038418	3606.09	1349.38	1.41807	0.000744027	0.0177998	Egr1	18	34992876	34998037	+	4484	protein_coding	early growth response 1 [Source:MGI Symbol;Acc:MGI:95295]	zf-C2H2	3921	1241	29.2778	10.9406
ENSMUSG00000054520	1531.27	575.203	1.41242	0.000873291	0.0189408	Sh3bp2	5	34683182	34720985	+	4296	protein_coding	SH3-domain binding protein 2 [Source:MGI Symbol;Acc:MGI:1346349]	-	1665	529	12.9765	4.86774
ENSMUSG00000035621	6786.37	2550.87	1.41161	0.000759892	0.0180699	Midn	10	79984106	79994202	+	4307	protein_coding	midnolin [Source:MGI Symbol;Acc:MGI:1890222]	-	7379	2346	57.3628	21.5322
ENSMUSG00000049866	2634.9	992.736	1.40817	0.000828237	0.018682	Arl4c	1	88600847	88629943	-	5492	protein_coding	ADP-ribosylation factor-like 4C [Source:MGI Symbol;Acc:MGI:2445172]	-	2865	913	17.4663	6.57167
ENSMUSG00000022528	571.119	215.298	1.407	0.00120251	0.0244504	Hes1	16	29883202	29886614	+	2037	protein_coding	hes family bHLH transcription factor 1 [Source:MGI Symbol;Acc:MGI:104853]	bHLH	621	198	10.2072	3.84246
ENSMUSG00000056501	3758.76	1421.14	1.40314	0.000839561	0.018682	Cebpb	2	167530835	167532338	+	1504	protein_coding	CCAAT/enhancer binding protein (C/EBP), beta [Source:MGI Symbol;Acc:MGI:88373]	TF_bZIP	4087	1307	90.9839	34.3529
ENSMUSG00000048967	366.029	139.185	1.39426	0.00172126	0.0318094	Yjefn3	8	70340438	70355362	-	880	protein_coding	YjeF N-terminal domain containing 3 [Source:MGI Symbol;Acc:MGI:2681845]	-	398	128	15.1429	5.74994
ENSMUSG00000026558	19657.4	7489.51	1.39212	0.00087224	0.0189388	Uck2	1	167050452	167112889	-	5464	protein_coding	uridine-cytidine kinase 2 [Source:MGI Symbol;Acc:MGI:1931744]	-	21374	6888	130.973	49.8331
ENSMUSG00000026999	451.56	172.892	1.38449	0.00154782	0.0293743	Nup35	2	80447580	80489250	+	3366	protein_coding	nucleoporin 35 [Source:MGI Symbol;Acc:MGI:1916732]	-	491	159	4.884	1.86732
ENSMUSG00000015312	2482.23	957.941	1.37353	0.0011046	0.0228768	Gadd45b	10	80765907	80768038	+	1589	protein_coding	growth arrest and DNA-damage-inducible 45 beta [Source:MGI Symbol;Acc:MGI:107776]	-	2699	881	56.8705	21.9173
ENSMUSG00000107352	180.252	69.5961	1.37156	0.00327016	0.0486384	Gm43660	5	31718156	31726416	-	6548	lncRNA	predicted gene 43660 [Source:MGI Symbol;Acc:MGI:5663797]	-	196	64	1.0022	0.386373
ENSMUSG00000027889	492.026	190.289	1.37004	0.00173248	0.0318973	Ampd2	3	107981378	107993967	-	5224	protein_coding	adenosine monophosphate deaminase 2 [Source:MGI Symbol;Acc:MGI:88016]	-	535	175	3.42893	1.32425
ENSMUSG00000019590	1568.98	611.084	1.36023	0.00132982	0.0265117	Cyb561	11	105824528	105844162	-	3653	protein_coding	cytochrome b-561 [Source:MGI Symbol;Acc:MGI:103253]	-	1706	562	15.6364	6.08166
ENSMUSG00000050549	323.723	126.137	1.35901	0.00238108	0.0387567	Fam241a	3	127662707	127689973	-	2265	protein_coding	family with sequence similarity 241, member A [Source:MGI Symbol;Acc:MGI:1917867]	-	352	116	5.20334	2.02454
ENSMUSG00000053317	657.57	257.704	1.35106	0.00172485	0.031846	Sec61b	4	47474658	47483242	+	1271	protein_coding	Sec61 beta subunit [Source:MGI Symbol;Acc:MGI:1913462]	-	715	237	18.8351	7.3712
ENSMUSG00000011179	23599.2	9265.11	1.34885	0.00124038	0.025109	Odc1	12	17594795	17601506	+	3405	protein_coding	ornithine decarboxylase, structural 1 [Source:MGI Symbol;Acc:MGI:97402]	-	25660	8521	252.318	98.9257
ENSMUSG00000084838	257.506	101.129	1.34748	0.00301146	0.0457402	Gm10241	16	19995477	19995762	-	286	processed_pseudogene	predicted pseudogene 10241 [Source:MGI Symbol;Acc:MGI:3704461]	-	280	93	32.7793	12.8544
ENSMUSG00000118642	422.13	166.368	1.34274	0.00221877	0.0387567	AY036118	17	40158994	40159718	-	714	pseudogene	cDNA sequence AY036118 [Source:MGI Symbol;Acc:MGI:2158419]	-	459	153	21.524	8.47089
ENSMUSG00000037060	1148.68	453.422	1.34085	0.0016238	0.030292	Cavin3	7	105129290	105131507	-	1662	protein_coding	caveolae associated 3 [Source:MGI Symbol;Acc:MGI:1923422]	-	1249	417	25.1617	9.91838
ENSMUSG00000048807	2379.22	943.806	1.33383	0.00152258	0.0290258	Slc35e4	11	3857021	3864664	-	3063	protein_coding	solute carrier family 35, member E4 [Source:MGI Symbol;Acc:MGI:2144150]	-	2587	868	28.2786	11.2023
ENSMUSG00000079523	318.205	127.224	1.32185	0.00304105	0.0461347	Tmsb10	6	72934330	72935731	-	1276	protein_coding	thymosin, beta 10 [Source:MGI Symbol;Acc:MGI:109146]	-	346	117	9.0789	3.62469
ENSMUSG00000021598	1964.45	790.493	1.31318	0.00184245	0.0336085	Med10	13	69950514	69964223	+	4491	protein_coding	mediator complex subunit 10 [Source:MGI Symbol;Acc:MGI:106331]	-	2136	727	15.9245	6.39922
ENSMUSG00000002343	767.932	309.895	1.3089	0.00225361	0.0387567	Armc6	8	70672822	70687116	-	3262	protein_coding	armadillo repeat containing 6 [Source:MGI Symbol;Acc:MGI:1924063]	-	835	285	8.57058	3.4538
ENSMUSG00000031879	2984.38	1205.85	1.3073	0.00184109	0.0336085	Ciao2b	8	105366470	105368597	-	1076	protein_coding	cytosolic iron-sulfur assembly component 2B [Source:MGI Symbol;Acc:MGI:1915773]	-	3245	1109	100.974	40.7432
ENSMUSG00000081344	876.455	355.563	1.30132	0.00231517	0.0387567	Gm14303	2	172351441	172351611	-	171	processed_pseudogene	predicted gene 14303 [Source:MGI Symbol;Acc:MGI:3651379]	-	953	327	186.597	75.594
ENSMUSG00000009563	550.886	225.084	1.29088	0.00282628	0.043478	Tor2a	2	32647246	32652256	+	3050	protein_coding	torsin family 2, member A [Source:MGI Symbol;Acc:MGI:1353596]	-	599	207	6.57559	2.68291
ENSMUSG00000022146	2693.76	1112.34	1.27594	0.00236409	0.0387567	Osmr	15	6843058	6904450	-	12113	protein_coding	oncostatin M receptor [Source:MGI Symbol;Acc:MGI:1330819]	-	2929	1023	8.0961	3.33856
ENSMUSG00000042659	2818.84	1165.62	1.27392	0.00239293	0.0387567	Arrdc4	7	68386743	68398989	-	4039	protein_coding	arrestin domain containing 4 [Source:MGI Symbol;Acc:MGI:1913662]	-	3065	1072	25.4077	10.492
ENSMUSG00000048915	851.624	353.388	1.26871	0.00298928	0.0455242	Efna5	17	62911179	63188312	-	4032	protein_coding	ephrin A5 [Source:MGI Symbol;Acc:MGI:107444]	-	926	325	7.68951	3.18639
ENSMUSG00000030681	9688.9	4042.69	1.261	0.00251224	0.0397946	Mvp	7	126586032	126613793	-	7627	protein_coding	major vault protein [Source:MGI Symbol;Acc:MGI:1925638]	-	10535	3718	46.2476	19.2704
ENSMUSG00000027613	3944.53	1654.92	1.25304	0.00275024	0.0426071	Eif6	2	155661752	155668845	-	2702	protein_coding	eukaryotic translation initiation factor 6 [Source:MGI Symbol;Acc:MGI:1196288]	-	4289	1522	53.147	22.2672
ENSMUSG00000037936	1069.59	451.248	1.24487	0.00339846	0.0495022	Scarb1	5	125354151	125418158	-	8500	protein_coding	scavenger receptor class B, member 1 [Source:MGI Symbol;Acc:MGI:893578]	-	1163	415	4.58109	1.93003
ENSMUSG00000015745	3526.99	1501.6	1.23188	0.00324501	0.0483736	Plekho1	3	95895741	95903313	-	2172	protein_coding	pleckstrin homology domain containing, family O member 1 [Source:MGI Symbol;Acc:MGI:1914470]	-	3835	1381	59.1172	25.1345
ENSMUSG00000027506	3476.41	1483.12	1.2289	0.00332056	0.0492396	Tpd52	3	8990653	9069783	-	7487	protein_coding	tumor protein D52 [Source:MGI Symbol;Acc:MGI:107749]	-	3780	1364	16.9041	7.20182
ENSMUSG00000049470	2528.21	5902.01	-1.22304	0.0033875	0.0494154	Aff4	11	53241660	53312657	+	13450	protein_coding	AF4/FMR2 family, member 4 [Source:MGI Symbol;Acc:MGI:2136171]	AF-4	2749	5428	6.84322	15.9534
ENSMUSG00000066036	2729.63	6375	-1.22368	0.00336384	0.0494154	Ubr4	4	139079920	139216899	+	17997	protein_coding	ubiquitin protein ligase E3 component n-recognin 4 [Source:MGI Symbol;Acc:MGI:1916366]	-	2968	5863	5.52169	12.8782
ENSMUSG00000034903	1323.42	3113.02	-1.23395	0.00320713	0.0479903	Cobll1	2	64918683	65069747	-	8342	protein_coding	Cobl-like 1 [Source:MGI Symbol;Acc:MGI:2442894]	-	1439	2863	5.77562	13.5671
ENSMUSG00000074746	794.603	1878.91	-1.24144	0.00317034	0.0475841	Pdzd8	19	59285610	59334212	-	5982	protein_coding	PDZ domain containing 8 [Source:MGI Symbol;Acc:MGI:2677270]	-	864	1728	4.83588	11.4191
ENSMUSG00000034297	860.821	2035.48	-1.24145	0.00312978	0.0470301	Med13	11	86157859	86248428	-	10840	protein_coding	mediator complex subunit 13 [Source:MGI Symbol;Acc:MGI:3029632]	-	936	1872	2.89104	6.82672
ENSMUSG00000022270	2780.21	6582.68	-1.24344	0.00289545	0.0443348	Retreg1	15	25843266	25973773	+	4142	protein_coding	reticulophagy regulator 1 [Source:MGI Symbol;Acc:MGI:1913520]	-	3023	6054	24.4363	57.7787
ENSMUSG00000064367	208089	492901	-1.24409	0.00280247	0.0432128	mt-Nd5	MT	11742	13565	+	1824	protein_coding	mitochondrially encoded NADH dehydrogenase 5 [Source:MGI Symbol;Acc:MGI:102496]	-	226261	453315	4153.3	9824.51
ENSMUSG00000039652	748.619	1775.61	-1.24585	0.00307966	0.0465718	Cpeb3	19	36998691	37186000	-	7414	protein_coding	cytoplasmic polyadenylation element binding protein 3 [Source:MGI Symbol;Acc:MGI:2443075]	-	814	1633	3.67604	8.70701
ENSMUSG00000042302	532.492	1263.48	-1.24635	0.00320643	0.0479903	Ehbp1	11	21955828	22292292	-	5825	protein_coding	EH domain binding protein 1 [Source:MGI Symbol;Acc:MGI:2667252]	-	579	1162	3.32806	7.8858
ENSMUSG00000035247	2698.36	6408.71	-1.24791	0.00280091	0.0432128	Hectd1	12	51790505	51876319	-	14950	protein_coding	HECT domain E3 ubiquitin protein ligase 1 [Source:MGI Symbol;Acc:MGI:2384768]	-	2934	5894	6.57093	15.5849
ENSMUSG00000024921	1058.55	2514.99	-1.24835	0.00291807	0.0445773	Smarca2	19	26582450	26755722	+	14269	protein_coding	SWI/SNF related, matrix associated, actin dependent regulator of chromatin, subfamily a, member 2 [Source:MGI Symbol;Acc:MGI:99603]	-	1151	2313	2.70078	6.40793
ENSMUSG00000039585	363.27	863.344	-1.24857	0.00339188	0.0494428	Myo9a	9	59658179	59836149	+	13034	protein_coding	myosin IXa [Source:MGI Symbol;Acc:MGI:107735]	-	395	794	1.01468	2.40812
ENSMUSG00000022141	799.202	1899.57	-1.24889	0.00300589	0.0457402	Nipbl	15	8320101	8473947	-	9423	protein_coding	NIPBL cohesin loading factor [Source:MGI Symbol;Acc:MGI:1913976]	-	869	1747	3.08772	7.32891
ENSMUSG00000026004	415.692	989.474	-1.25086	0.00321419	0.047993	Kansl1l	1	66758407	66856721	-	6664	protein_coding	KAT8 regulatory NSL complex subunit 1-like [Source:MGI Symbol;Acc:MGI:1915941]	-	452	910	2.27097	5.39811
ENSMUSG00000039087	359.591	856.82	-1.25231	0.003295	0.0489491	Rreb1	13	37962376	38135981	+	13994	protein_coding	ras responsive element binding protein 1 [Source:MGI Symbol;Acc:MGI:2443664]	zf-C2H2	391	788	0.935498	2.22597
ENSMUSG00000037369	377.985	901.4	-1.25353	0.00326965	0.0486384	Kdm6a	X	18028814	18146175	+	8383	protein_coding	lysine (K)-specific demethylase 6A [Source:MGI Symbol;Acc:MGI:1095419]	-	411	829	1.64154	3.90923
ENSMUSG00000024294	723.787	1728.86	-1.25602	0.00285983	0.0439256	Mib1	18	10725548	10818704	+	10937	protein_coding	mindbomb E3 ubiquitin protein ligase 1 [Source:MGI Symbol;Acc:MGI:2443157]	-	787	1590	2.40926	5.74691
ENSMUSG00000041444	349.475	835.074	-1.25638	0.00319708	0.0479125	Arhgap32	9	32027432	32179742	+	17179	protein_coding	Rho GTPase activating protein 32 [Source:MGI Symbol;Acc:MGI:2450166]	-	380	768	0.740617	1.76725
ENSMUSG00000031592	988.657	2362.77	-1.25681	0.00275013	0.0426071	Pcm1	8	41692789	41785381	+	7458	protein_coding	pericentriolar material 1 [Source:MGI Symbol;Acc:MGI:1277958]	-	1075	2173	4.82607	11.5179
ENSMUSG00000034377	1332.62	3186.96	-1.25783	0.00267442	0.0416285	Tulp4	17	6156712	6301403	+	18054	protein_coding	tubby like protein 4 [Source:MGI Symbol;Acc:MGI:1916092]	Tub	1449	2931	2.68722	6.41768
ENSMUSG00000020023	286.016	685.023	-1.25964	0.00332515	0.0492707	Tmcc3	10	94147811	94426818	+	7153	protein_coding	transmembrane and coiled coil domains 3 [Source:MGI Symbol;Acc:MGI:2442900]	-	311	630	1.45573	3.48167
ENSMUSG00000028763	1170.76	2810.74	-1.26341	0.00258323	0.0407148	Hspg2	4	137196080	137297941	+	14739	protein_coding	perlecan (heparan sulfate proteoglycan 2) [Source:MGI Symbol;Acc:MGI:96257]	-	1273	2585	2.8918	6.93311
ENSMUSG00000032849	1305.03	3134.77	-1.26418	0.00255041	0.0403121	Abcc4	14	118720104	118943631	-	6389	protein_coding	ATP-binding cassette, sub-family C (CFTR/MRP), member 4 [Source:MGI Symbol;Acc:MGI:2443111]	-	1419	2883	7.43631	17.8381
ENSMUSG00000038039	222.558	534.972	-1.26475	0.00337142	0.0494154	Gcc2	10	58091319	58141421	+	9630	protein_coding	GRIP and coiled-coil domain containing 2 [Source:MGI Symbol;Acc:MGI:1917547]	-	242	492	0.841389	2.01964
ENSMUSG00000032410	278.659	669.8	-1.2648	0.00318638	0.0477885	Xrn1	9	95836813	95939856	+	18585	protein_coding	5'-3' exoribonuclease 1 [Source:MGI Symbol;Acc:MGI:891964]	-	303	616	0.545868	1.31025
ENSMUSG00000033713	631.819	1520.09	-1.26639	0.00266974	0.0415886	Foxn3	12	99156337	99529841	-	11501	protein_coding	forkhead box N3 [Source:MGI Symbol;Acc:MGI:1918625]	Fork_head	687	1398	2	4.80515
ENSMUSG00000004319	1471.49	3542.52	-1.26741	0.00247112	0.0392377	Clcn3	8	61363423	61436334	-	17071	protein_coding	chloride channel, voltage-sensitive 3 [Source:MGI Symbol;Acc:MGI:103555]	-	1600	3258	3.13812	7.54445
ENSMUSG00000032855	481.909	1161.27	-1.26862	0.00278468	0.043073	Pkd1	17	24768808	24815482	+	17415	protein_coding	polycystin 1, transient receptor potential channel interacting [Source:MGI Symbol;Acc:MGI:97603]	-	524	1068	1.00743	2.42428
ENSMUSG00000020532	429.487	1035.14	-1.26886	0.00279564	0.0431761	Acaca	11	84020498	84292477	+	17074	protein_coding	acetyl-Coenzyme A carboxylase alpha [Source:MGI Symbol;Acc:MGI:108451]	-	467	952	0.915777	2.20413
ENSMUSG00000040560	410.174	989.474	-1.27014	0.00282591	0.043478	Wdr7	18	63841756	64122847	+	10188	protein_coding	WD repeat domain 7 [Source:MGI Symbol;Acc:MGI:1860197]	-	446	910	1.46573	3.53092
ENSMUSG00000020256	517.777	1250.43	-1.27179	0.00264096	0.0412379	Aldh1l2	10	83323314	83370004	-	7503	protein_coding	aldehyde dehydrogenase 1 family, member L2 [Source:MGI Symbol;Acc:MGI:2444680]	-	563	1150	2.51236	6.05897
ENSMUSG00000052727	807.479	1950.67	-1.27233	0.00250472	0.0397073	Map1b	13	99557954	99653048	-	15846	protein_coding	microtubule-associated protein 1B [Source:MGI Symbol;Acc:MGI:1306778]	-	878	1794	1.85517	4.47547
ENSMUSG00000040524	516.858	1249.34	-1.2731	0.0026091	0.0409022	Zfp609	9	65599673	65734846	-	8268	protein_coding	zinc finger protein 609 [Source:MGI Symbol;Acc:MGI:2674092]	-	562	1149	2.27585	5.49358
ENSMUSG00000037754	218.879	529.535	-1.27405	0.00330495	0.0490449	Ppp1r16b	2	158507318	158608254	+	8844	protein_coding	protein phosphatase 1, regulatory subunit 16B [Source:MGI Symbol;Acc:MGI:2151841]	-	238	487	0.901024	2.17679
ENSMUSG00000068284	536.171	1298.27	-1.27561	0.00258023	0.0407082	Usf3	16	43993609	44047828	+	13050	protein_coding	upstream transcription factor family member 3 [Source:MGI Symbol;Acc:MGI:2685454]	bHLH	583	1194	1.49577	3.61684
ENSMUSG00000034109	1176.27	2848.8	-1.27603	0.0023435	0.0387567	Golim4	3	75782391	75864256	-	11072	protein_coding	golgi integral membrane protein 4 [Source:MGI Symbol;Acc:MGI:1920374]	-	1279	2620	3.8677	9.35429
ENSMUSG00000038663	2255.99	5485.57	-1.28183	0.00216938	0.0381273	Fsd2	7	81183056	81216692	-	3985	protein_coding	fibronectin type III and SPRY domain containing 2 [Source:MGI Symbol;Acc:MGI:2444310]	-	2453	5045	20.61	50.0459
ENSMUSG00000027263	370.627	901.4	-1.28188	0.00260545	0.0408775	Tubgcp4	2	121001135	121029251	+	8395	protein_coding	tubulin, gamma complex associated protein 4 [Source:MGI Symbol;Acc:MGI:1196293]	-	403	829	1.60728	3.90364
ENSMUSG00000015501	389.021	947.068	-1.28331	0.00258477	0.0407148	Hivep2	10	13841819	14027118	+	13720	protein_coding	human immunodeficiency virus type I enhancer binding protein 2 [Source:MGI Symbol;Acc:MGI:1338076]	zf-C2H2	423	871	1.03227	2.50957
ENSMUSG00000019899	354.993	864.431	-1.28362	0.00264617	0.0412866	Lama2	10	26856032	27495754	-	16605	protein_coding	laminin, alpha 2 [Source:MGI Symbol;Acc:MGI:99912]	-	386	795	0.778317	1.89262
ENSMUSG00000035024	198.646	483.867	-1.28381	0.00309115	0.0466437	Ncapd3	9	26941471	27006611	+	7891	protein_coding	non-SMC condensin II complex, subunit D3 [Source:MGI Symbol;Acc:MGI:2142989]	-	216	445	0.916494	2.22928
ENSMUSG00000040407	552.725	1346.12	-1.28395	0.0023803	0.0387567	Akap9	5	3978054	4131310	+	22102	protein_coding	A kinase (PRKA) anchor protein (yotiao) 9 [Source:MGI Symbol;Acc:MGI:2178217]	-	601	1238	0.910439	2.21424
ENSMUSG00000033671	761.494	1861.51	-1.28941	0.00220749	0.0386252	Cep350	1	155720710	155849001	-	16520	protein_coding	centrosomal protein 350 [Source:MGI Symbol;Acc:MGI:1921331]	-	828	1712	1.67814	4.09666
ENSMUSG00000000266	412.013	1007.96	-1.29038	0.00244433	0.0388749	Mid2	X	139565348	139668464	+	8114	protein_coding	midline 2 [Source:MGI Symbol;Acc:MGI:1344333]	-	448	927	1.84863	4.51628
ENSMUSG00000024900	291.534	713.293	-1.29042	0.00258924	0.0407202	Cpt1a	19	3372334	3435733	+	7642	protein_coding	carnitine palmitoyltransferase 1a, liver [Source:MGI Symbol;Acc:MGI:1098296]	-	317	656	1.38887	3.39338
ENSMUSG00000060843	237.273	580.639	-1.29059	0.00279572	0.0431761	Ctnna3	10	63265877	64839446	+	7227	protein_coding	catenin (cadherin associated protein), alpha 3 [Source:MGI Symbol;Acc:MGI:2661445]	-	258	534	1.19528	2.92091
ENSMUSG00000021690	1332.62	3260.9	-1.29091	0.00207146	0.0369974	Jmy	13	93566609	93636316	-	8858	protein_coding	junction-mediating and regulatory protein [Source:MGI Symbol;Acc:MGI:1913096]	-	1449	2999	5.47697	13.3837
ENSMUSG00000047746	5799.54	14201.6	-1.29202	0.00196023	0.0353647	Fbxo40	16	36783822	36810829	-	5517	protein_coding	F-box protein 40 [Source:MGI Symbol;Acc:MGI:2443753]	-	6306	13061	38.27	93.5856
ENSMUSG00000061894	164.617	403.405	-1.29238	0.00310089	0.0467549	Zscan20	4	128477332	128503891	-	8375	protein_coding	zinc finger and SCAN domains 20 [Source:MGI Symbol;Acc:MGI:2679268]	zf-C2H2	179	371	0.71561	1.75116
ENSMUSG00000037685	430.407	1054.71	-1.2928	0.00234823	0.0387567	Atp8a1	5	67775483	68004777	-	14278	protein_coding	ATPase, aminophospholipid transporter (APLT), class I, type 8A, member 1 [Source:MGI Symbol;Acc:MGI:1330848]	-	468	970	1.09745	2.68559
ENSMUSG00000027692	162.778	399.056	-1.29295	0.00304374	0.04614	Tnik	3	28317363	28730007	+	19282	protein_coding	TRAF2 and NCK interacting kinase [Source:MGI Symbol;Acc:MGI:1916264]	-	177	367	0.307347	0.752402
ENSMUSG00000028184	528.814	1298.27	-1.29554	0.00219044	0.038395	Adgrl2	3	148521219	148696191	-	14198	protein_coding	adhesion G protein-coupled receptor L2 [Source:MGI Symbol;Acc:MGI:2139714]	-	575	1194	1.35597	3.3244
ENSMUSG00000039891	7177.23	17639.7	-1.29731	0.0018754	0.0340474	Txlnb	10	17671974	17721413	+	5504	protein_coding	taxilin beta [Source:MGI Symbol;Acc:MGI:2671945]	-	7804	16223	47.473	116.517
ENSMUSG00000034636	1672.9	4116.62	-1.29903	0.00192032	0.0347401	Zyg11b	4	108086921	108158293	-	9046	protein_coding	zyg-ll family member B, cell cycle regulator [Source:MGI Symbol;Acc:MGI:2685277]	-	1819	3786	6.73262	16.5447
ENSMUSG00000033392	425.809	1049.28	-1.30083	0.00217967	0.0382717	Clasp2	9	113570541	113748750	+	15378	protein_coding	CLIP associating protein 2 [Source:MGI Symbol;Acc:MGI:1923749]	-	463	965	1.00807	2.48064
ENSMUSG00000005534	1797.06	4429.77	-1.30152	0.00187686	0.0340474	Insr	8	3172061	3329617	-	13746	protein_coding	insulin receptor [Source:MGI Symbol;Acc:MGI:96575]	-	1954	4074	4.75944	11.716
ENSMUSG00000005583	549.047	1358.08	-1.30634	0.00203149	0.0364836	Mef2c	13	83652153	83815199	+	15715	protein_coding	myocyte enhancer factor 2C [Source:MGI Symbol;Acc:MGI:99458]	SRF	597	1249	1.27194	3.14184
ENSMUSG00000044308	4510.14	11158.1	-1.30683	0.0017516	0.0321893	Ubr3	2	69727590	69854357	+	9719	protein_coding	ubiquitin protein ligase E3 component n-recognin 3 [Source:MGI Symbol;Acc:MGI:1861100]	-	4904	10262	16.8942	41.7394
ENSMUSG00000020647	478.231	1184.11	-1.30777	0.00204854	0.0366896	Ncoa1	12	4297362	4527182	-	8576	protein_coding	nuclear receptor coactivator 1 [Source:MGI Symbol;Acc:MGI:1276523]	bHLH	520	1089	2.03014	5.01971
ENSMUSG00000040761	634.578	1574.46	-1.31079	0.00190816	0.0345834	Spen	4	141195201	141265908	-	14089	protein_coding	spen family transcription repressor [Source:MGI Symbol;Acc:MGI:1891706]	-	690	1448	1.63975	4.06279
ENSMUSG00000041935	401.897	998.172	-1.31216	0.00206749	0.0369619	AW549877	15	4011517	4025226	-	5199	protein_coding	expressed sequence AW549877 [Source:MGI Symbol;Acc:MGI:2146232]	-	437	918	2.81429	6.98005
ENSMUSG00000030249	1843.05	4577.65	-1.31245	0.00172008	0.0318094	Abcc9	6	142533588	142648041	-	8373	protein_coding	ATP-binding cassette, sub-family C (CFTR/MRP), member 9 [Source:MGI Symbol;Acc:MGI:1352630]	-	2004	4210	8.01354	19.8764
ENSMUSG00000040481	769.772	1914.79	-1.31452	0.00180897	0.0331511	Bptf	11	106923907	107022953	-	14081	protein_coding	bromodomain PHD finger transcription factor [Source:MGI Symbol;Acc:MGI:2444008]	-	837	1761	1.99021	4.94381
ENSMUSG00000037110	1512.88	3765.42	-1.31543	0.00169629	0.0314534	Ralgapa2	2	146081799	146354264	-	18811	protein_coding	Ral GTPase activating protein, alpha subunit 2 (catalytic) [Source:MGI Symbol;Acc:MGI:3036245]	-	1645	3463	2.92794	7.2774
ENSMUSG00000040225	769.772	1924.57	-1.32188	0.00170522	0.0315721	Prrc2c	1	162498294	162568125	-	16092	protein_coding	proline-rich coiled-coil 2C [Source:MGI Symbol;Acc:MGI:1913754]	-	837	1770	1.7415	4.34809
ENSMUSG00000024887	134.268	335.991	-1.3224	0.00277625	0.0429764	Asah2	19	31959997	32085611	-	11638	protein_coding	N-acylsphingosine amidohydrolase 2 [Source:MGI Symbol;Acc:MGI:1859310]	-	146	309	0.420032	1.04958
ENSMUSG00000024036	113.115	283.799	-1.32601	0.00311799	0.0469769	Slc37a1	17	31505766	31569713	+	11596	protein_coding	solute carrier family 37 (glycerol-3-phosphate transporter), member 1 [Source:MGI Symbol;Acc:MGI:2446181]	-	123	261	0.355144	0.88975
ENSMUSG00000090799	412.013	1034.05	-1.32725	0.00182112	0.0333118	Klhl33	14	51126039	51134964	-	6300	protein_coding	kelch-like 33 [Source:MGI Symbol;Acc:MGI:3644593]	-	448	951	2.38092	5.96727
ENSMUSG00000044393	607.907	1526.61	-1.32821	0.00169721	0.0314534	Dsg2	18	20691131	20737578	+	8268	protein_coding	desmoglein 2 [Source:MGI Symbol;Acc:MGI:1196466]	-	661	1404	2.67676	6.71278
ENSMUSG00000027763	2030.66	5099.57	-1.32836	0.00150955	0.0289497	Mbnl1	3	60380251	60537171	+	18717	protein_coding	muscleblind like splicing factor 1 [Source:MGI Symbol;Acc:MGI:1928482]	-	2208	4690	3.94976	9.90541
ENSMUSG00000036591	893.929	2249.68	-1.33135	0.00157586	0.0297919	Arhgap21	2	20852730	20973692	-	9271	protein_coding	Rho GTPase activating protein 21 [Source:MGI Symbol;Acc:MGI:1918685]	-	972	2069	3.51033	8.82205
ENSMUSG00000034593	349.475	879.654	-1.3314	0.00181855	0.0332956	Myo5a	9	74978297	75130970	+	14803	protein_coding	myosin VA [Source:MGI Symbol;Acc:MGI:105976]	-	380	809	0.859492	2.1604
ENSMUSG00000040648	856.222	2155.09	-1.33155	0.00156973	0.0297044	Ppip5k2	1	97633773	97698136	-	14381	protein_coding	diphosphoinositol pentakisphosphate kinase 2 [Source:MGI Symbol;Acc:MGI:2142810]	-	931	1982	2.16755	5.44816
ENSMUSG00000025261	3019.33	7606.94	-1.33305	0.00143465	0.0277246	Huwe1	X	150583803	150718413	+	23507	protein_coding	HECT, UBA and WWE domain containing 1 [Source:MGI Symbol;Acc:MGI:1926884]	-	3283	6996	4.67608	11.7649
ENSMUSG00000036528	836.909	2112.68	-1.33579	0.00153285	0.0291463	Ppfibp2	7	107194414	107347790	+	10876	protein_coding	PTPRF interacting protein, binding protein 2 (liprin beta 2) [Source:MGI Symbol;Acc:MGI:894649]	-	910	1943	2.80143	7.06219
ENSMUSG00000042744	489.267	1237.38	-1.33835	0.00160948	0.0300817	Hectd4	5	121358282	121506640	+	16443	protein_coding	HECT domain E3 ubiquitin protein ligase 4 [Source:MGI Symbol;Acc:MGI:3647820]	-	532	1138	1.08327	2.73588
ENSMUSG00000045312	444.202	1126.48	-1.34225	0.00159347	0.029951	Lhfpl2	13	94194304	94331917	+	8415	protein_coding	lipoma HMGIC fusion partner-like 2 [Source:MGI Symbol;Acc:MGI:2145236]	-	483	1036	1.92177	4.86678
ENSMUSG00000042680	726.546	1843.02	-1.34278	0.0014547	0.0280385	Garem1	18	21260258	21433195	-	6233	protein_coding	GRB2 associated regulator of MAPK1 subtype 1 [Source:MGI Symbol;Acc:MGI:2685790]	-	790	1695	4.24363	10.75
ENSMUSG00000030451	938.994	2383.43	-1.34372	0.00139994	0.0276031	Herc2	7	55699944	55881548	+	16175	protein_coding	HECT and RLD domain containing E3 ubiquitin protein ligase 2 [Source:MGI Symbol;Acc:MGI:103234]	-	1021	2192	2.11344	5.35713
ENSMUSG00000021466	217.959	553.456	-1.34385	0.00194573	0.0351354	Ptch1	13	63656142	63721412	-	14185	protein_coding	patched 1 [Source:MGI Symbol;Acc:MGI:105373]	-	237	509	0.559406	1.41848
ENSMUSG00000048572	425.809	1082.98	-1.34645	0.00153862	0.0292279	Tmem252	19	24651372	24659597	+	5034	protein_coding	transmembrane protein 252 [Source:MGI Symbol;Acc:MGI:3583948]	-	463	996	3.07947	7.82135
ENSMUSG00000046785	364.19	927.496	-1.34831	0.00158809	0.029951	Epm2aip1	9	111100997	111108161	+	7165	protein_coding	EPM2A (laforin) interacting protein 1 [Source:MGI Symbol;Acc:MGI:1925031]	-	396	853	1.85049	4.70618
ENSMUSG00000019726	219.799	559.98	-1.34863	0.00177692	0.0326242	Lyst	13	13764982	13953388	+	17459	protein_coding	lysosomal trafficking regulator [Source:MGI Symbol;Acc:MGI:107448]	-	239	515	0.458339	1.16607
ENSMUSG00000046138	526.974	1343.94	-1.35043	0.00145985	0.0281103	9930021J03Rik	19	29691802	29783389	-	8134	protein_coding	RIKEN cDNA 9930021J03 gene [Source:MGI Symbol;Acc:MGI:2444398]	-	573	1236	2.35862	6.00689
ENSMUSG00000035133	1225.02	3123.89	-1.35044	0.00129914	0.0259527	Arhgap5	12	52550755	52618758	+	10887	protein_coding	Rho GTPase activating protein 5 [Source:MGI Symbol;Acc:MGI:1332637]	-	1332	2873	4.09641	10.4319
ENSMUSG00000039943	383.503	979.688	-1.35276	0.00150429	0.0288814	Plcb4	2	135500931	135856513	+	8970	protein_coding	phospholipase C, beta 4 [Source:MGI Symbol;Acc:MGI:107464]	-	417	901	1.55651	3.97071
ENSMUSG00000032177	342.117	875.305	-1.35494	0.00153097	0.0291387	Pde4a	9	21077010	21124544	+	7655	protein_coding	phosphodiesterase 4A, cAMP specific [Source:MGI Symbol;Acc:MGI:99558]	-	372	805	1.62707	4.15706
ENSMUSG00000035992	805.639	2065.93	-1.35843	0.00127337	0.0255932	Fnip1	11	54329025	54409061	+	7119	protein_coding	folliculin interacting protein 1 [Source:MGI Symbol;Acc:MGI:2444668]	-	876	1900	4.11996	10.5504
ENSMUSG00000000305	127.83	328.38	-1.36017	0.00208515	0.0371768	Cdh4	2	179084224	179541166	+	7257	protein_coding	cadherin 4 [Source:MGI Symbol;Acc:MGI:99218]	-	139	302	0.641306	1.64507
ENSMUSG00000032826	1471.49	3786.08	-1.36334	0.00115701	0.0237627	Ank2	3	126715261	127292999	-	35510	protein_coding	ankyrin 2, brain [Source:MGI Symbol;Acc:MGI:88025]	-	1600	3482	1.50861	3.87627
ENSMUSG00000044676	73.5682	190.289	-1.36936	0.00293861	0.0448564	Zfp612	8	110806378	110819373	+	6083	protein_coding	zinc finger protein 612 [Source:MGI Symbol;Acc:MGI:2443465]	zf-C2H2	80	175	0.440332	1.13725
ENSMUSG00000027799	306.249	793.755	-1.37358	0.00136407	0.0270855	Nbea	3	55532616	56091122	-	31361	protein_coding	neurobeachin [Source:MGI Symbol;Acc:MGI:1347075]	-	333	730	0.355519	0.920171
ENSMUSG00000028514	1782.35	4623.32	-1.37508	0.00104079	0.0218765	Usp24	4	106173410	106298519	+	12350	protein_coding	ubiquitin specific peptidase 24 [Source:MGI Symbol;Acc:MGI:1919936]	-	1938	4252	5.25406	13.6101
ENSMUSG00000037416	824.953	2140.95	-1.37572	0.00111526	0.0230507	Dmxl1	18	49965737	50098540	+	21923	protein_coding	Dmx-like 1 [Source:MGI Symbol;Acc:MGI:2443926]	-	897	1969	1.36994	3.55043
ENSMUSG00000029722	150.822	392.532	-1.37914	0.00166216	0.0308909	Agfg2	5	137648725	137682988	-	3822	protein_coding	ArfGAP with FG repeats 2 [Source:MGI Symbol;Acc:MGI:2443267]	-	164	361	1.43668	3.73381
ENSMUSG00000055884	117.713	306.633	-1.38018	0.00191649	0.0347025	Fancm	12	65122377	65178832	+	10440	protein_coding	Fanconi anemia, complementation group M [Source:MGI Symbol;Acc:MGI:2442306]	-	128	282	0.410504	1.06779
ENSMUSG00000024548	76.3273	198.988	-1.38078	0.00266003	0.04147	Setbp1	18	78793595	79152606	-	9953	protein_coding	SET binding protein 1 [Source:MGI Symbol;Acc:MGI:1933199]	-	83	183	0.279211	0.72683
ENSMUSG00000032232	104.838	274.013	-1.3849	0.0019225	0.0347476	Cgnl1	9	71533791	71678884	-	7844	protein_coding	cingulin-like 1 [Source:MGI Symbol;Acc:MGI:1915428]	-	114	252	0.486603	1.26999
ENSMUSG00000018427	199.565	521.924	-1.38635	0.00141788	0.0277246	Ypel2	11	86827251	86884533	-	4847	protein_coding	yippee like 2 [Source:MGI Symbol;Acc:MGI:1925114]	-	217	480	1.49898	3.91475
ENSMUSG00000055024	843.347	2205.1	-1.3865	0.00100872	0.0212477	Ep300	15	81469552	81536278	+	14273	protein_coding	E1A binding protein p300 [Source:MGI Symbol;Acc:MGI:1276116]	-	917	2028	2.15111	5.61679
ENSMUSG00000047888	438.684	1150.4	-1.39059	0.00107142	0.0224487	Tnrc6b	15	80595514	80825286	+	23677	protein_coding	trinucleotide repeat containing 6b [Source:MGI Symbol;Acc:MGI:2443730]	-	477	1058	0.674527	1.76642
ENSMUSG00000028518	2884.13	7565.62	-1.39128	0.000894186	0.0191416	Prkaa2	4	104887071	104967087	-	7969	protein_coding	protein kinase, AMP-activated, alpha 2 catalytic subunit [Source:MGI Symbol;Acc:MGI:1336173]	-	3136	6958	13.1759	34.5157
ENSMUSG00000096054	1067.75	2803.13	-1.39235	0.000932823	0.0198396	Syne1	10	4970917	5501482	-	40491	protein_coding	spectrin repeat containing, nuclear envelope 1 [Source:MGI Symbol;Acc:MGI:1927152]	-	1161	2578	0.960023	2.51687
ENSMUSG00000028780	711.831	1870.21	-1.39342	0.000965676	0.0204721	Sema3c	5	17779279	17935266	+	7140	protein_coding	sema domain, immunoglobulin domain (Ig), short basic domain, secreted, (semaphorin) 3C [Source:MGI Symbol;Acc:MGI:107557]	-	774	1720	3.62953	9.52283
ENSMUSG00000057914	239.112	628.482	-1.39366	0.00126364	0.0255016	Cacnb2	2	14607899	14992719	+	13228	protein_coding	calcium channel, voltage-dependent, beta 2 subunit [Source:MGI Symbol;Acc:MGI:894644]	-	260	578	0.658093	1.72731
ENSMUSG00000097141	83.6848	220.734	-1.39778	0.00216079	0.0380442	Gm10524	18	82710409	82712301	+	1893	TEC	predicted gene 10524 [Source:MGI Symbol;Acc:MGI:3642791]	-	91	203	1.60953	4.23917
ENSMUSG00000024978	2534.65	6680.54	-1.39813	0.000848404	0.018682	Gpam	19	55055700	55115670	-	6664	protein_coding	glycerol-3-phosphate acyltransferase, mitochondrial [Source:MGI Symbol;Acc:MGI:109162]	-	2756	6144	13.8469	36.4462
ENSMUSG00000030319	778.969	2053.97	-1.39861	0.000931652	0.019836	Cand2	6	115751499	115782518	+	5474	protein_coding	cullin-associated and neddylation-dissociated 2 (putative) [Source:MGI Symbol;Acc:MGI:1914338]	-	847	1889	5.18068	13.6415
ENSMUSG00000028053	1052.12	2777.04	-1.40013	0.000875818	0.0189748	Ash1l	3	88857929	88986682	+	14838	protein_coding	ASH1 like histone lysine methyltransferase [Source:MGI Symbol;Acc:MGI:2183158]	-	1144	2554	2.58142	6.80426
ENSMUSG00000019828	148.063	391.445	-1.40175	0.00148336	0.0285074	Grm1	10	10561803	10958100	-	7648	protein_coding	glutamate receptor, metabotropic 1 [Source:MGI Symbol;Acc:MGI:1351338]	-	161	360	0.704833	1.86076
ENSMUSG00000048264	835.989	2209.45	-1.40198	0.000895458	0.019148	Dip2c	13	9326564	9718964	+	8235	protein_coding	disco interacting protein 2 homolog C [Source:MGI Symbol;Acc:MGI:1920179]	-	909	2032	3.6958	9.75429
ENSMUSG00000018501	2072.05	5483.39	-1.40395	0.000814616	0.018682	Ncor1	11	62207252	62349367	-	12811	protein_coding	nuclear receptor co-repressor 1 [Source:MGI Symbol;Acc:MGI:1349717]	MYB	2253	5043	5.88825	15.5611
ENSMUSG00000035623	237.273	628.482	-1.4048	0.00115098	0.023688	Rsf1	7	97229096	97341985	+	19039	protein_coding	remodeling and spacing factor 1 [Source:MGI Symbol;Acc:MGI:2682305]	-	258	578	0.453715	1.20011
ENSMUSG00000078502	64.3714	170.717	-1.40517	0.00271142	0.0421381	Zfp268	4	145311736	145351915	+	3595	protein_coding	zinc finger protein 268 [Source:MGI Symbol;Acc:MGI:3651014]	zf-C2H2	70	157	0.651939	1.72638
ENSMUSG00000029004	354.073	940.544	-1.40909	0.000988016	0.0209008	Kmt2e	5	23639439	23709233	+	10444	protein_coding	lysine (K)-specific methyltransferase 2E [Source:MGI Symbol;Acc:MGI:1924825]	-	385	865	1.23425	3.27405
ENSMUSG00000037001	47.817	127.224	-1.40915	0.00325871	0.0485413	Zfp39	11	58778979	58795051	-	3890	protein_coding	zinc finger protein 39 [Source:MGI Symbol;Acc:MGI:99183]	zf-C2H2	52	117	0.447571	1.18897
ENSMUSG00000097392	134.268	357.738	-1.41285	0.00143168	0.0277246	Thoc2l	5	104656216	104702073	+	11101	protein_coding	THO complex subunit 2-like [Source:MGI Symbol;Acc:MGI:3040669]	-	146	329	0.440351	1.17157
ENSMUSG00000043535	754.137	2009.39	-1.41369	0.000821339	0.018682	Setx	2	29014193	29072483	+	11380	protein_coding	senataxin [Source:MGI Symbol;Acc:MGI:2443480]	-	820	1848	2.41257	6.41941
ENSMUSG00000090112	201.405	537.146	-1.41459	0.00112035	0.0231301	Shprh	10	11025171	11093339	+	14066	protein_coding	SNF2 histone linker PHD RING helicase [Source:MGI Symbol;Acc:MGI:1917581]	-	219	494	0.521292	1.38833
ENSMUSG00000025701	150.822	402.318	-1.41465	0.00125267	0.025306	Alox5	6	116387038	116438139	-	4106	protein_coding	arachidonate 5-lipoxygenase [Source:MGI Symbol;Acc:MGI:87999]	-	164	370	1.33731	3.5622
ENSMUSG00000044788	56.0942	150.058	-1.41735	0.00287945	0.0441927	Fads6	11	115170448	115188489	-	6653	protein_coding	fatty acid desaturase domain family, member 6 [Source:MGI Symbol;Acc:MGI:3039592]	-	61	138	0.306987	0.819969
ENSMUSG00000067736	178.413	477.343	-1.4191	0.00114515	0.0235928	Gm10222	1	24651488	24651781	-	294	unprocessed_pseudogene	predicted gene 10222 [Source:MGI Symbol;Acc:MGI:3642643]	-	194	439	22.0934	59.0273
ENSMUSG00000028080	600.549	1608.16	-1.42085	0.000792394	0.018682	Lrba	3	86131987	86689999	+	19324	protein_coding	LPS-responsive beige-like anchor [Source:MGI Symbol;Acc:MGI:1933162]	-	653	1479	1.13142	3.02557
ENSMUSG00000097431	231.755	620.87	-1.42115	0.00100211	0.0211535	Gm26782	14	51107779	51122266	+	9050	lncRNA	predicted gene, 26782 [Source:MGI Symbol;Acc:MGI:5477276]	-	252	571	0.932309	2.49415
ENSMUSG00000054477	47.817	128.312	-1.42142	0.00301273	0.0457402	Kcnn2	18	45401927	45819091	+	7468	protein_coding	potassium intermediate/small conductance calcium-activated channel, subfamily N, member 2 [Source:MGI Symbol;Acc:MGI:2153182]	-	52	118	0.233135	0.624616
ENSMUSG00000048965	47.817	128.312	-1.42142	0.00301273	0.0457402	Mrgpre	7	143332100	143338237	-	3761	protein_coding	MAS-related GPR, member E [Source:MGI Symbol;Acc:MGI:2441884]	-	52	118	0.462922	1.24026
ENSMUSG00000054659	320.964	860.082	-1.42167	0.000914593	0.0195149	Pm20d2	4	33174230	33189737	-	1834	protein_coding	peptidase M20 domain containing 2 [Source:MGI Symbol;Acc:MGI:2685270]	-	349	791	6.37139	17.0495
ENSMUSG00000021027	1046.6	2807.48	-1.42345	0.000721673	0.0174128	Ralgapa1	12	55649681	55867952	-	12315	protein_coding	Ral GTPase activating protein, alpha subunit 1 [Source:MGI Symbol;Acc:MGI:1931050]	-	1138	2582	3.09397	8.28815
ENSMUSG00000037270	929.797	2498.68	-1.42604	0.000713662	0.0172829	4932438A13Rik	3	36917253	37107182	+	32279	protein_coding	RIKEN cDNA 4932438A13 gene [Source:MGI Symbol;Acc:MGI:2444631]	-	1011	2298	1.04867	2.81427
ENSMUSG00000034480	142.545	383.833	-1.42818	0.00120288	0.0244504	Diaph2	X	128650491	129366583	+	11553	protein_coding	diaphanous related formin 2 [Source:MGI Symbol;Acc:MGI:1858500]	-	155	353	0.449205	1.20786
ENSMUSG00000037795	98.3998	265.315	-1.42969	0.00151347	0.0289497	N4bp2	5	65920864	65987451	+	14946	protein_coding	NEDD4 binding protein 2 [Source:MGI Symbol;Acc:MGI:2684414]	-	107	244	0.239699	0.645358
ENSMUSG00000038664	427.648	1152.57	-1.43007	0.000781937	0.0185494	Herc1	9	66257732	66416057	+	27464	protein_coding	HECT and RLD domain containing E3 ubiquitin protein ligase family member 1 [Source:MGI Symbol;Acc:MGI:2384589]	-	465	1060	0.566888	1.52573
ENSMUSG00000009376	60.6926	164.194	-1.43372	0.00215935	0.0380442	Met	6	17463799	17573979	+	7679	protein_coding	met proto-oncogene [Source:MGI Symbol;Acc:MGI:96969]	-	66	151	0.287771	0.777335
ENSMUSG00000019971	67.1304	181.591	-1.43376	0.00216726	0.0381241	Cep290	10	100323420	100410702	+	11617	protein_coding	centrosomal protein 290 [Source:MGI Symbol;Acc:MGI:2384917]	-	73	167	0.210396	0.568274
ENSMUSG00000031618	126.91	343.602	-1.43593	0.00127079	0.0255673	Nr3c2	8	77626070	77971641	+	6474	protein_coding	nuclear receptor subfamily 3, group C, member 2 [Source:MGI Symbol;Acc:MGI:99459]	ESR-like	138	316	0.713698	1.92952
ENSMUSG00000057614	126.91	343.602	-1.43593	0.00127079	0.0255673	Gnai1	5	18470133	18565353	-	3135	protein_coding	guanine nucleotide binding protein (G protein), alpha inhibiting 1 [Source:MGI Symbol;Acc:MGI:95771]	-	138	316	1.47384	3.9846
ENSMUSG00000045103	824.033	2232.29	-1.43759	0.000666224	0.0163142	Dmd	X	81992476	84249747	+	23801	protein_coding	dystrophin, muscular dystrophy [Source:MGI Symbol;Acc:MGI:94909]	-	896	2053	1.26044	3.4098
ENSMUSG00000045962	6698.08	18200.8	-1.44216	0.000573365	0.014673	Wnk1	6	119900930	120015633	-	22825	protein_coding	WNK lysine deficient protein kinase 1 [Source:MGI Symbol;Acc:MGI:2442092]	-	7283	16739	10.6834	28.9904
ENSMUSG00000020641	54.2548	147.884	-1.4443	0.00254626	0.0403012	Rsad2	12	26492745	26506451	-	4335	protein_coding	radical S-adenosyl methionine domain containing 2 [Source:MGI Symbol;Acc:MGI:1929628]	-	59	136	0.455691	1.24018
ENSMUSG00000005871	1203.86	3281.56	-1.4466	0.0005872	0.0148659	Apc	18	34353977	34455605	+	16116	protein_coding	APC, WNT signaling pathway regulator [Source:MGI Symbol;Acc:MGI:88039]	-	1309	3018	2.71951	7.40283
ENSMUSG00000036473	409.254	1116.69	-1.44785	0.000689828	0.0167674	Tbc1d24	17	24394405	24424536	-	8557	protein_coding	TBC1 domain family, member 24 [Source:MGI Symbol;Acc:MGI:2443456]	-	445	1027	1.74119	4.74444
ENSMUSG00000030306	1042.92	2849.89	-1.45016	0.000576344	0.0146778	Tmtc1	6	148133928	148345887	-	8578	protein_coding	transmembrane and tetratricopeptide repeat containing 1 [Source:MGI Symbol;Acc:MGI:3039590]	-	1134	2621	4.42624	12.0786
ENSMUSG00000037652	317.285	867.693	-1.451	0.000718796	0.017384	Phc3	3	30953520	31023564	-	17485	protein_coding	polyhomeotic 3 [Source:MGI Symbol;Acc:MGI:2181434]	-	345	798	0.660635	1.80415
ENSMUSG00000034973	384.423	1054.71	-1.45575	0.000652636	0.0161417	Dop1a	9	86349207	86437976	+	20476	protein_coding	DOP1 leucine zipper like protein A [Source:MGI Symbol;Acc:MGI:1289294]	-	418	970	0.683501	1.87267
ENSMUSG00000103585	39.5398	108.74	-1.45628	0.00329601	0.0489491	Pcdhgb4	18	37853422	37974923	+	5812	protein_coding	protocadherin gamma subfamily B, 4 [Source:MGI Symbol;Acc:MGI:1935173]	-	43	100	0.247714	0.680158
ENSMUSG00000037926	971.183	2667.22	-1.45739	0.000545428	0.0141274	Ssh2	11	77107113	77351046	+	18519	protein_coding	slingshot protein phosphatase 2 [Source:MGI Symbol;Acc:MGI:2679255]	-	1056	2453	1.90921	5.23619
ENSMUSG00000025019	233.594	642.617	-1.45941	0.00073364	0.0176584	Lcor	19	41471076	41574975	+	12765	protein_coding	ligand dependent nuclear receptor corepressor [Source:MGI Symbol;Acc:MGI:2443930]	HTH	254	591	0.666225	1.83022
ENSMUSG00000030393	41.3792	114.177	-1.4612	0.0029468	0.0449466	Zik1	7	10221156	10229321	-	4199	protein_coding	zinc finger protein interacting with K protein 1 [Source:MGI Symbol;Acc:MGI:108070]	zf-C2H2	45	105	0.358818	0.988506
ENSMUSG00000021066	55.1745	152.233	-1.46189	0.00212999	0.0377358	Atl1	12	69939388	70013191	+	9175	protein_coding	atlastin GTPase 1 [Source:MGI Symbol;Acc:MGI:1921241]	-	60	140	0.218954	0.603195
ENSMUSG00000073664	731.145	2014.82	-1.46225	0.000550495	0.01424	Nbeal1	1	60219758	60377487	+	28441	protein_coding	neurobeachin like 1 [Source:MGI Symbol;Acc:MGI:2444343]	-	795	1853	0.935902	2.57553
ENSMUSG00000022306	191.288	527.36	-1.46237	0.000788224	0.0186302	Zfpm2	15	40518431	40967988	+	9536	protein_coding	zinc finger protein, multitype 2 [Source:MGI Symbol;Acc:MGI:1334444]	zf-C2H2	208	485	0.730306	2.01053
ENSMUSG00000026017	92.8817	256.616	-1.46477	0.00129714	0.0259527	Carf	1	60137406	60193112	+	14557	protein_coding	calcium response factor [Source:MGI Symbol;Acc:MGI:2182269]	-	101	236	0.232304	0.640879
ENSMUSG00000058454	91.962	254.442	-1.46683	0.00126662	0.0255356	Dhcr7	7	143376882	143402147	+	5817	protein_coding	7-dehydrocholesterol reductase [Source:MGI Symbol;Acc:MGI:1298378]	-	100	234	0.575584	1.5902
ENSMUSG00000053580	257.506	712.206	-1.46719	0.000661714	0.0162643	Tanc2	11	105480812	105820130	+	16605	protein_coding	tetratricopeptide repeat, ankyrin repeat and coiled-coil containing 2 [Source:MGI Symbol;Acc:MGI:2444121]	-	280	655	0.564582	1.55933
ENSMUSG00000042507	464.435	1285.23	-1.4682	0.000560087	0.0144691	Mideas	12	84195950	84265655	-	7611	protein_coding	mitotic deacetylase associated SANT domain protein [Source:MGI Symbol;Acc:MGI:2685106]	-	505	1182	2.22156	6.1392
ENSMUSG00000038831	353.153	977.513	-1.46846	0.000603861	0.0151126	Ralgps1	2	33023429	33261498	-	7657	protein_coding	Ral GEF with PH domain and SH3 binding motif 1 [Source:MGI Symbol;Acc:MGI:1922008]	-	384	899	1.67912	4.64127
ENSMUSG00000019820	668.606	1850.64	-1.4686	0.000523522	0.0136496	Utrn	10	12257932	12745109	-	17108	protein_coding	utrophin [Source:MGI Symbol;Acc:MGI:104631]	-	727	1702	1.4228	3.93275
ENSMUSG00000021719	155.42	430.588	-1.46931	0.00082603	0.018682	Rgs7bp	13	105082412	105191438	-	7077	protein_coding	regulator of G-protein signalling 7 binding protein [Source:MGI Symbol;Acc:MGI:106334]	-	169	396	0.79955	2.21198
ENSMUSG00000033883	77.247	214.211	-1.46982	0.00138703	0.0273758	Zfp267	3	36205166	36224491	+	6800	protein_coding	zinc finger protein 267 [Source:MGI Symbol;Acc:MGI:1098769]	zf-C2H2	84	197	0.413598	1.14523
ENSMUSG00000051228	44.1382	122.875	-1.47418	0.00274577	0.0426071	Nyx	X	13332349	13355552	+	5183	protein_coding	nyctalopin [Source:MGI Symbol;Acc:MGI:2448607]	-	48	113	0.310076	0.861852
ENSMUSG00000034601	59.7729	166.368	-1.47467	0.0016203	0.0302552	2700049A03Rik	12	71183622	71290077	+	5879	protein_coding	RIKEN cDNA 2700049A03 gene [Source:MGI Symbol;Acc:MGI:1924217]	-	65	153	0.370184	1.02878
ENSMUSG00000046541	40.4595	113.089	-1.47973	0.00260544	0.0408775	Zfp526	7	24920850	24926932	+	3380	protein_coding	zinc finger protein 526 [Source:MGI Symbol;Acc:MGI:2445181]	zf-C2H2	44	104	0.435857	1.21633
ENSMUSG00000022788	227.156	635.006	-1.48252	0.000630971	0.0157241	Fgd4	16	16234781	16418413	-	17517	protein_coding	FYVE, RhoGEF and PH domain containing 4 [Source:MGI Symbol;Acc:MGI:2183747]	-	247	584	0.472112	1.31792
ENSMUSG00000049313	191.288	534.972	-1.48304	0.000674316	0.0164511	Sorl1	9	41876016	42035593	-	11321	protein_coding	sortilin-related receptor, LDLR class A repeats-containing [Source:MGI Symbol;Acc:MGI:1202296]	-	208	492	0.615158	1.71797
ENSMUSG00000079487	195.887	548.02	-1.48355	0.000627772	0.0156641	Med12	X	100317636	100341071	+	7704	protein_coding	mediator complex subunit 12 [Source:MGI Symbol;Acc:MGI:1926212]	-	213	504	0.925702	2.58613
ENSMUSG00000071669	57.0139	159.844	-1.48502	0.00185022	0.0337191	Snx29	16	11140772	11573336	+	6435	protein_coding	sorting nexin 29 [Source:MGI Symbol;Acc:MGI:1921728]	-	62	147	0.32259	0.903035
ENSMUSG00000071540	569.28	1597.29	-1.48819	0.000456379	0.0126511	3425401B19Rik	14	32381076	32407250	-	5572	protein_coding	RIKEN cDNA 3425401B19 gene [Source:MGI Symbol;Acc:MGI:3588196]	-	619	1469	3.71953	10.4219
ENSMUSG00000037646	405.575	1138.44	-1.48869	0.000484264	0.0132565	Vps13b	15	35371306	35931375	+	21273	protein_coding	vacuolar protein sorting 13B [Source:MGI Symbol;Acc:MGI:1916380]	-	441	1047	0.694093	1.9456
ENSMUSG00000054843	275.9	776.358	-1.49211	0.000517094	0.0135702	Atrnl1	19	57599466	58121775	+	6586	protein_coding	attractin like 1 [Source:MGI Symbol;Acc:MGI:2147749]	-	300	714	1.52513	4.28561
ENSMUSG00000041741	549.966	1549.45	-1.4941	0.000440133	0.0122351	Pde3a	6	141194995	141453174	+	12737	protein_coding	phosphodiesterase 3A, cGMP inhibited [Source:MGI Symbol;Acc:MGI:1860764]	-	598	1425	1.57196	4.42266
ENSMUSG00000046876	268.542	757.873	-1.49633	0.000515706	0.0135702	Atxn1	13	45703231	46118484	-	13914	protein_coding	ataxin 1 [Source:MGI Symbol;Acc:MGI:104783]	-	292	697	0.70265	1.98023
ENSMUSG00000040272	63.4517	179.416	-1.49754	0.00134962	0.0268794	Accs	2	93663812	93680288	-	8364	protein_coding	1-aminocyclopropane-1-carboxylate synthase (non-functional) [Source:MGI Symbol;Acc:MGI:1919717]	-	69	165	0.276212	0.77984
ENSMUSG00000001027	117.713	332.729	-1.49797	0.000763915	0.0181437	Scn4a	11	106209418	106244114	-	7041	protein_coding	sodium channel, voltage-gated, type IV, alpha [Source:MGI Symbol;Acc:MGI:98250]	-	128	306	0.608672	1.718
ENSMUSG00000031229	647.453	1833.24	-1.50135	0.000397419	0.0113479	Atrx	X	104841221	104973009	-	21757	protein_coding	ATRX, chromatin remodeler [Source:MGI Symbol;Acc:MGI:103067]	-	704	1686	1.08338	3.06333
ENSMUSG00000032688	43.2185	122.875	-1.50447	0.00224537	0.0387567	Malt1	18	65564009	65612138	+	18040	protein_coding	MALT1 paracaspase [Source:MGI Symbol;Acc:MGI:2445027]	-	47	113	0.0872307	0.247615
ENSMUSG00000037490	40.4595	115.264	-1.50718	0.00218147	0.0382717	Slc2a12	10	22520910	22580184	+	4237	protein_coding	solute carrier family 2 (facilitated glucose transporter), member 12 [Source:MGI Symbol;Acc:MGI:3052471]	-	44	106	0.347698	0.98897
ENSMUSG00000035121	35.861	102.216	-1.50751	0.00296731	0.0452246	Neil2	14	63419892	63431305	-	5017	protein_coding	nei like 2 (E. coli) [Source:MGI Symbol;Acc:MGI:2686058]	-	39	94	0.260273	0.740661
ENSMUSG00000092060	133.348	379.484	-1.50787	0.000663645	0.0162774	Bend4	5	67549490	67585653	-	9886	protein_coding	BEN domain containing 4 [Source:MGI Symbol;Acc:MGI:3648414]	-	145	349	0.491083	1.39553
ENSMUSG00000100131	1657.27	4721.18	-1.51026	0.000332067	0.0099303	Gm28439	1	24650616	24651491	-	876	unprocessed_pseudogene	predicted gene 28439 [Source:MGI Symbol;Acc:MGI:5579145]	-	1802	4342	68.8745	195.939
ENSMUSG00000058006	327.402	935.108	-1.51367	0.000414931	0.0116845	Mdn1	4	32657119	32775217	+	21836	protein_coding	midasin AAA ATPase 1 [Source:MGI Symbol;Acc:MGI:1926159]	-	356	860	0.545865	1.5569
ENSMUSG00000067081	84.6045	242.481	-1.51753	0.000851437	0.018682	Asb18	1	89877942	89942388	-	4070	protein_coding	ankyrin repeat and SOCS box-containing 18 [Source:MGI Symbol;Acc:MGI:2655109]	-	92	223	0.756835	2.16594
ENSMUSG00000041268	538.93	1544.01	-1.51827	0.000360664	0.0105929	Dmxl2	9	54272442	54408910	-	13285	protein_coding	Dmx-like 2 [Source:MGI Symbol;Acc:MGI:2444630]	-	586	1420	1.47688	4.22535
ENSMUSG00000024073	568.36	1631	-1.52065	0.00034627	0.0102464	Birc6	17	74835290	75010351	+	25772	protein_coding	baculoviral IAP repeat-containing 6 [Source:MGI Symbol;Acc:MGI:1276108]	-	618	1500	0.802876	2.3008
ENSMUSG00000038024	779.888	2244.25	-1.52473	0.000313587	0.00950645	Dennd4c	4	86666792	86768840	+	8482	protein_coding	DENN/MADD domain containing 4C [Source:MGI Symbol;Acc:MGI:1914769]	-	848	2064	3.34738	9.61938
ENSMUSG00000095253	62.532	180.503	-1.52727	0.00108513	0.0225682	Zfp799	17	33034423	33049235	-	6382	protein_coding	zinc finger protein 799 [Source:MGI Symbol;Acc:MGI:2443934]	zf-C2H2	68	166	0.356747	1.02822
ENSMUSG00000021313	8519.98	24580.1	-1.52855	0.00026979	0.00887474	Ryr2	13	11567988	12121831	-	28790	protein_coding	ryanodine receptor 2, cardiac [Source:MGI Symbol;Acc:MGI:99685]	-	9264	22606	10.7737	31.0397
ENSMUSG00000040282	76.3273	220.734	-1.53033	0.00089213	0.0191183	Cdin1	2	115412197	115609249	+	4349	protein_coding	CDAN1 interacting nuclease 1 [Source:MGI Symbol;Acc:MGI:3026886]	-	83	203	0.638994	1.8452
ENSMUSG00000064061	209.682	606.735	-1.53224	0.000415864	0.0116922	Dzip3	16	48744595	48814528	-	9081	protein_coding	DAZ interacting protein 3, zinc finger [Source:MGI Symbol;Acc:MGI:1917433]	-	228	558	0.840638	2.42905
ENSMUSG00000052062	184.85	534.972	-1.5324	0.000438396	0.012204	Pard3b	1	61677983	62681443	+	13153	protein_coding	par-3 family cell polarity regulator beta [Source:MGI Symbol;Acc:MGI:1919301]	-	201	492	0.511657	1.47869
ENSMUSG00000033943	652.052	1886.52	-1.53247	0.000305704	0.00950645	Mga	2	119727709	119800062	+	15340	protein_coding	MAX gene associated [Source:MGI Symbol;Acc:MGI:1352483]	T-box	709	1735	1.54749	4.47105
ENSMUSG00000021481	540.769	1564.67	-1.53253	0.000311393	0.00950645	Zfp346	13	55253124	55282638	+	4176	protein_coding	zinc finger protein 346 [Source:MGI Symbol;Acc:MGI:1349417]	-	588	1439	4.71438	13.6218
ENSMUSG00000005089	30.3429	88.0807	-1.53315	0.0028547	0.0438809	Slc1a2	2	102489004	102621129	+	13133	protein_coding	solute carrier family 1 (glial high affinity glutamate transporter), member 2 [Source:MGI Symbol;Acc:MGI:101931]	-	33	81	0.0841314	0.243813
ENSMUSG00000032289	89.2029	258.791	-1.53515	0.000750293	0.0178847	Thsd4	9	59874214	60429329	-	13986	protein_coding	thrombospondin, type I, domain containing 4 [Source:MGI Symbol;Acc:MGI:2672033]	-	97	238	0.232213	0.672696
ENSMUSG00000021763	27.5838	80.4694	-1.53986	0.00313105	0.0470301	Cspg4b	13	113429693	113516245	+	8586	protein_coding	chondroitin sulfate proteoglycan 4B [Source:MGI Symbol;Acc:MGI:3040697]	-	30	74	0.116987	0.340703
ENSMUSG00000020315	4040.18	11763.8	-1.54183	0.000242753	0.00815124	Sptbn1	11	30049395	30218175	-	17492	protein_coding	spectrin beta, non-erythrocytic 1 [Source:MGI Symbol;Acc:MGI:98388]	-	4393	10819	8.40872	24.4503
ENSMUSG00000041961	104.838	305.546	-1.54198	0.000570009	0.014624	Znrf3	11	5226324	5394847	-	7893	protein_coding	zinc and ring finger 3 [Source:MGI Symbol;Acc:MGI:3039616]	-	114	281	0.483583	1.40734
ENSMUSG00000016028	80.006	233.782	-1.54534	0.000789117	0.0186302	Celsr1	15	85783130	85918404	-	11631	protein_coding	cadherin, EGF LAG seven-pass G-type receptor 1 [Source:MGI Symbol;Acc:MGI:1100883]	-	87	215	0.250444	0.73073
ENSMUSG00000090021	69.8895	204.425	-1.54654	0.000903646	0.0193022	Gm6493	16	22832958	22835788	-	2639	processed_pseudogene	predicted gene 6493 [Source:MGI Symbol;Acc:MGI:3644797]	-	76	188	0.964233	2.81614
ENSMUSG00000028282	165.537	483.867	-1.54666	0.000419443	0.0117261	Casp8ap2	4	32615451	32653265	+	6826	protein_coding	caspase 8 associated protein 2 [Source:MGI Symbol;Acc:MGI:1349399]	-	180	445	0.882905	2.57709
ENSMUSG00000020220	859.901	2518.25	-1.55003	0.000247882	0.00824125	Vps13d	4	144699192	144921575	-	24771	protein_coding	vacuolar protein sorting 13D [Source:MGI Symbol;Acc:MGI:2448530]	-	935	2316	1.26379	3.69599
ENSMUSG00000027550	57.9335	170.717	-1.55686	0.00106025	0.0222382	Lrrcc1	3	14598848	14637718	+	7475	protein_coding	leucine rich repeat and coiled-coil domain containing 1 [Source:MGI Symbol;Acc:MGI:1918960]	-	63	157	0.282187	0.830279
ENSMUSG00000049119	59.7729	176.154	-1.55707	0.000852867	0.018682	Fam110b	4	5644090	6108223	+	8164	protein_coding	family with sequence similarity 110, member B [Source:MGI Symbol;Acc:MGI:1916593]	-	65	162	0.266574	0.784418
ENSMUSG00000042473	115.874	341.428	-1.55789	0.000460078	0.0127357	Tbc1d8b	X	138585745	138654154	+	5211	protein_coding	TBC1 domain family, member 8B [Source:MGI Symbol;Acc:MGI:1918101]	-	126	314	0.809576	2.38201
ENSMUSG00000027365	528.814	1558.15	-1.55875	0.000246951	0.00823324	Trpm7	2	126633485	126718150	-	11315	protein_coding	transient receptor potential cation channel, subfamily M, member 7 [Source:MGI Symbol;Acc:MGI:1929996]	-	575	1433	1.70146	5.00642
ENSMUSG00000038068	389.941	1150.4	-1.56047	0.000267982	0.00883	Rnf144b	13	47276132	47401467	+	4936	protein_coding	ring finger protein 144B [Source:MGI Symbol;Acc:MGI:2384986]	-	424	1058	2.87606	8.47318
ENSMUSG00000022357	42.2988	125.05	-1.56069	0.00141326	0.0277246	Klhl38	15	58177969	58187565	-	2212	protein_coding	kelch-like 38 [Source:MGI Symbol;Acc:MGI:3045310]	-	46	115	0.696275	2.05517
ENSMUSG00000034647	190.369	564.329	-1.56705	0.000326488	0.00979153	Ankrd12	17	66272693	66384084	-	13748	protein_coding	ankyrin repeat domain 12 [Source:MGI Symbol;Acc:MGI:1914357]	-	207	519	0.504126	1.49233
ENSMUSG00000034656	26.6641	79.3821	-1.56895	0.0026397	0.0412379	Cacna1a	8	85065268	85366875	+	12310	protein_coding	calcium channel, voltage-dependent, P/Q type, alpha 1A subunit [Source:MGI Symbol;Acc:MGI:109482]	-	29	73	0.0788765	0.234423
ENSMUSG00000042804	27.5838	82.6441	-1.57828	0.00246668	0.0391988	Gpr153	4	152358689	152369794	+	3909	protein_coding	G protein-coupled receptor 153 [Source:MGI Symbol;Acc:MGI:1916157]	-	30	76	0.256959	0.76857
ENSMUSG00000032409	244.63	732.865	-1.5824	0.000253644	0.00838555	Atr	9	95739650	95833834	+	23629	protein_coding	ataxia telangiectasia and Rad3 related [Source:MGI Symbol;Acc:MGI:108028]	-	266	674	0.376916	1.12759
ENSMUSG00000046442	282.337	845.947	-1.58268	0.00024284	0.00815124	Ppm1e	11	87117732	87249849	-	6702	protein_coding	protein phosphatase 1E (PP2C domain containing) [Source:MGI Symbol;Acc:MGI:2444096]	-	307	778	1.53371	4.58892
ENSMUSG00000022358	1910.18	5722.6	-1.58289	0.000172307	0.00635192	Fbxo32	15	58039275	58078328	-	6976	protein_coding	F-box protein 32 [Source:MGI Symbol;Acc:MGI:1914981]	-	2077	5263	9.96869	29.8238
ENSMUSG00000040943	92.8817	279.45	-1.58769	0.000427699	0.011923	Tet2	3	133169440	133250900	-	16870	protein_coding	tet methylcytosine dioxygenase 2 [Source:MGI Symbol;Acc:MGI:2443298]	-	101	257	0.200454	0.602218
ENSMUSG00000030494	223.477	673.062	-1.59002	0.000244953	0.00818332	Rhpn2	7	35033595	35091714	+	6304	protein_coding	rhophilin, Rho GTPase binding protein 2 [Source:MGI Symbol;Acc:MGI:1289234]	-	243	619	1.29062	3.88159
ENSMUSG00000085912	24.8248	75.0328	-1.59038	0.00321551	0.047993	Trp53cor1	17	29276404	29298153	-	3732	lncRNA	tumor protein p53 pathway corepressor 1 [Source:MGI Symbol;Acc:MGI:3801771]	-	27	69	0.242231	0.730875
ENSMUSG00000024077	656.65	1978.94	-1.59133	0.000179326	0.00657874	Strn	17	78957342	79044625	-	8858	protein_coding	striatin, calmodulin binding protein [Source:MGI Symbol;Acc:MGI:1333757]	-	714	1820	2.6988	8.12216
ENSMUSG00000025241	4028.22	12175.9	-1.59578	0.000149081	0.00566239	Fyco1	9	123618565	123680964	-	8862	protein_coding	FYVE and coiled-coil domain containing 1 [Source:MGI Symbol;Acc:MGI:107277]	-	4380	11198	16.5482	49.951
ENSMUSG00000031398	32.1823	97.8666	-1.6004	0.00183715	0.033574	Plxna3	X	73372672	73388295	+	7880	protein_coding	plexin A3 [Source:MGI Symbol;Acc:MGI:107683]	-	35	90	0.148713	0.451494
ENSMUSG00000055435	88.2832	269.664	-1.60943	0.000406307	0.0115385	Maf	8	116409681	116434533	-	8241	protein_coding	avian musculoaponeurotic fibrosarcoma oncogene homolog [Source:MGI Symbol;Acc:MGI:96909]	TF_bZIP	96	248	0.390031	1.18962
ENSMUSG00000005886	767.013	2342.11	-1.61031	0.000148293	0.00565029	Ncoa2	1	13209329	13444307	-	15642	protein_coding	nuclear receptor coactivator 2 [Source:MGI Symbol;Acc:MGI:1276533]	-	834	2154	1.78518	5.44364
ENSMUSG00000032827	183.011	559.98	-1.61271	0.000232817	0.00795002	Ppp1r9a	6	4902917	5165661	+	14531	protein_coding	protein phosphatase 1, regulatory subunit 9A [Source:MGI Symbol;Acc:MGI:2442401]	-	199	515	0.458528	1.40103
ENSMUSG00000026098	47.817	146.796	-1.61542	0.000745634	0.0178119	Pms1	1	53228346	53336177	-	7542	protein_coding	PMS1 homolog 1, mismatch repair system component [Source:MGI Symbol;Acc:MGI:1202302]	HMG	52	135	0.230847	0.707592
ENSMUSG00000020182	64.3714	197.901	-1.6182	0.000537299	0.0139535	Ddc	11	11764101	11848144	-	4461	protein_coding	dopa decarboxylase [Source:MGI Symbol;Acc:MGI:94876]	-	70	182	0.52538	1.61278
ENSMUSG00000032034	745.86	2293.18	-1.62019	0.000134133	0.00519094	Kcnj5	9	32226003	32255646	-	4685	protein_coding	potassium inwardly-rectifying channel, subfamily J, member 5 [Source:MGI Symbol;Acc:MGI:104755]	-	811	2109	5.79588	17.7952
ENSMUSG00000035954	65.291	201.163	-1.62135	0.000499398	0.0135702	Dock4	12	40495951	40896873	+	22923	protein_coding	dedicator of cytokinesis 4 [Source:MGI Symbol;Acc:MGI:1918006]	-	71	185	0.103704	0.319033
ENSMUSG00000070336	23.9051	73.9454	-1.62352	0.0026844	0.0417509	Fbxo47	11	97744652	97774980	-	2202	protein_coding	F-box protein 47 [Source:MGI Symbol;Acc:MGI:1920223]	-	26	68	0.395334	1.22075
ENSMUSG00000019841	148.983	459.946	-1.62542	0.000237776	0.00807743	Rev3l	10	39608114	39751207	+	13293	protein_coding	REV3 like, DNA directed polymerase zeta catalytic subunit [Source:MGI Symbol;Acc:MGI:1337131]	-	162	423	0.408037	1.25792
ENSMUSG00000034460	117.713	364.261	-1.62855	0.000252105	0.00834866	Six4	12	73146383	73160230	-	10855	protein_coding	sine oculis-related homeobox 4 [Source:MGI Symbol;Acc:MGI:106034]	Homeobox	128	335	0.39481	1.21997
ENSMUSG00000017493	24.8248	77.2074	-1.63154	0.00249964	0.0396586	Igfbp4	11	98932070	98945218	+	4416	protein_coding	insulin-like growth factor binding protein 4 [Source:MGI Symbol;Acc:MGI:96439]	-	27	71	0.204712	0.635572
ENSMUSG00000050714	66.2107	205.512	-1.63205	0.000465085	0.012836	Zbtb26	2	37322180	37333147	-	9489	protein_coding	zinc finger and BTB domain containing 26 [Source:MGI Symbol;Acc:MGI:2444402]	ZBTB	72	189	0.25405	0.787367
ENSMUSG00000015243	79.0864	245.743	-1.63394	0.000383097	0.0110705	Abca1	4	53030787	53159895	-	10363	protein_coding	ATP-binding cassette, sub-family A (ABC1), member 1 [Source:MGI Symbol;Acc:MGI:99607]	-	86	226	0.277857	0.862102
ENSMUSG00000060961	295.213	916.623	-1.63412	0.00015099	0.00570899	Slc4a4	5	89034345	89387512	+	11333	protein_coding	solute carrier family 4 (anion exchanger), member 4 [Source:MGI Symbol;Acc:MGI:1927555]	-	321	843	0.948349	2.94048
ENSMUSG00000051747	6613.47	20551.6	-1.63575	0.000102052	0.00431179	Ttn	2	76534324	76812891	-	117334	protein_coding	titin [Source:MGI Symbol;Acc:MGI:98864]	-	7191	18901	2.05198	6.36791
ENSMUSG00000111761	205.084	638.268	-1.63729	0.0001725	0.00635192	9230112J17Rik	9	60431250	60453185	-	2468	lncRNA	RIKEN cDNA 9230112J17 gene [Source:MGI Symbol;Acc:MGI:1924999]	-	223	587	3.02529	9.40218
ENSMUSG00000023845	1357.45	4230.79	-1.63993	0.000104179	0.00434712	Lnpep	17	17741672	17845312	-	14144	protein_coding	leucyl/cystinyl aminopeptidase [Source:MGI Symbol;Acc:MGI:2387123]	-	1476	3891	3.49399	10.8749
ENSMUSG00000042599	673.204	2105.07	-1.64455	0.000110896	0.00458857	Kdm7a	6	39113557	39183723	-	10057	protein_coding	lysine (K)-specific demethylase 7A [Source:MGI Symbol;Acc:MGI:2443388]	-	732	1936	2.43697	7.60979
ENSMUSG00000038056	404.656	1267.83	-1.64726	0.000119429	0.00473763	Kmt2c	5	25476796	25703781	-	20291	protein_coding	lysine (K)-specific methyltransferase 2C [Source:MGI Symbol;Acc:MGI:2444959]	HMG	440	1166	0.726034	2.27159
ENSMUSG00000082820	27.5838	86.9934	-1.65217	0.00136416	0.0270855	Gm13803	2	97779536	97780024	-	489	processed_pseudogene	predicted gene 13803 [Source:MGI Symbol;Acc:MGI:3651056]	-	30	80	2.05409	6.46721
ENSMUSG00000052572	103.918	327.292	-1.65383	0.000245039	0.00818332	Dlg2	7	90125880	92098455	+	17870	protein_coding	discs large MAGUK scaffold protein 2 [Source:MGI Symbol;Acc:MGI:1344351]	-	113	301	0.21172	0.665852
ENSMUSG00000050035	34.0216	107.653	-1.65787	0.00111534	0.0230507	Fhl4	10	84932151	84938359	-	3554	protein_coding	four and a half LIM domains 4 [Source:MGI Symbol;Acc:MGI:1338765]	-	37	99	0.348572	1.10117
ENSMUSG00000020135	28.5035	90.2553	-1.65811	0.00129915	0.0259527	Apc2	10	80131811	80154097	+	11281	protein_coding	APC regulator of WNT signaling pathway 2 [Source:MGI Symbol;Acc:MGI:1346052]	-	31	83	0.0920072	0.290848
ENSMUSG00000039270	466.275	1474.42	-1.6606	0.000102579	0.00431179	Megf9	4	70345302	70453232	-	8226	protein_coding	multiple EGF-like-domains 9 [Source:MGI Symbol;Acc:MGI:1918264]	-	507	1356	2.06361	6.51638
ENSMUSG00000033453	21.146	67.4215	-1.6664	0.00256538	0.0405063	Adamts15	9	30810451	30833748	-	10363	protein_coding	a disintegrin-like and metallopeptidase (reprolysin type) with thrombospondin type 1 motif, 15 [Source:MGI Symbol;Acc:MGI:2449569]	-	23	62	0.0743105	0.236506
ENSMUSG00000068740	88.2832	280.537	-1.66644	0.000249508	0.00827653	Celsr2	3	108298167	108323383	-	12028	protein_coding	cadherin, EGF LAG seven-pass G-type receptor 2 [Source:MGI Symbol;Acc:MGI:1858235]	-	96	258	0.26723	0.847934
ENSMUSG00000074519	68.0501	216.385	-1.66693	0.000343321	0.0101897	Zfp971	2	177665077	177675815	+	2145	protein_coding	zinc finger protein 971 [Source:MGI Symbol;Acc:MGI:1261426]	zf-C2H2	74	199	1.15508	3.66743
ENSMUSG00000033004	724.707	2304.05	-1.66851	8.68204e-05	0.0038335	Mycbp2	14	103350847	103584250	-	19364	protein_coding	MYC binding protein 2, E3 ubiquitin protein ligase [Source:MGI Symbol;Acc:MGI:2179432]	-	788	2119	1.36251	4.32585
ENSMUSG00000056342	832.31	2654.17	-1.6729	8.17803e-05	0.00363535	Usp34	11	23256895	23440560	+	18453	protein_coding	ubiquitin specific peptidase 34 [Source:MGI Symbol;Acc:MGI:109473]	-	905	2441	1.64206	5.22921
ENSMUSG00000086503	256.586	818.764	-1.67347	0.000109892	0.0045566	Xist	X	102503972	102526860	-	17946	lncRNA	inactive X specific transcripts [Source:MGI Symbol;Acc:MGI:98974]	-	279	753	0.520528	1.65868
ENSMUSG00000071796	37.7004	120.7	-1.67516	0.000689599	0.0167674	6820431F20Rik	8	20143722	20180155	+	8522	transcribed_unprocessed_pseudogene	RIKEN cDNA 6820431F20 gene [Source:MGI Symbol;Acc:MGI:3694236]	-	41	111	0.161083	0.514893
ENSMUSG00000096401	19.3066	61.9849	-1.67576	0.00259576	0.0407902	Gm21811	8	20712103	20727266	+	930	unprocessed_pseudogene	predicted gene, 21811 [Source:MGI Symbol;Acc:MGI:5433975]	-	21	57	0.756039	2.42286
ENSMUSG00000030655	974.862	3117.37	-1.67692	7.58479e-05	0.00343351	Smg1	7	117730531	117842893	-	23984	protein_coding	SMG1 nonsense mediated mRNA decay associated PI3K related kinase [Source:MGI Symbol;Acc:MGI:1919742]	-	1060	2867	1.47976	4.72543
ENSMUSG00000034898	294.293	943.806	-1.68077	9.86275e-05	0.00422258	Filip1	9	79712376	79920133	-	5221	protein_coding	filamin A interacting protein 1 [Source:MGI Symbol;Acc:MGI:1917848]	-	320	868	2.05213	6.57206
ENSMUSG00000039959	297.972	957.941	-1.6843	9.65237e-05	0.00416823	Hip1	5	135435385	135573974	-	12961	protein_coding	huntingtin interacting protein 1 [Source:MGI Symbol;Acc:MGI:1099804]	-	324	881	0.836979	2.68703
ENSMUSG00000031010	2451.88	7892.91	-1.68661	6.49054e-05	0.0030943	Usp9x	X	12937737	13039567	+	15051	protein_coding	ubiquitin specific peptidase 9, X chromosome [Source:MGI Symbol;Acc:MGI:894681]	-	2666	7259	5.93066	19.0655
ENSMUSG00000061414	17.4672	56.5482	-1.68701	0.00308402	0.0465718	Cracr2a	6	127538301	127651211	+	7824	protein_coding	calcium release activated channel regulator 2A [Source:MGI Symbol;Acc:MGI:2685919]	-	19	52	0.0813079	0.26273
ENSMUSG00000048078	51.4957	166.368	-1.6892	0.000384966	0.0110921	Tenm4	7	95820453	96560300	+	21021	protein_coding	teneurin transmembrane protein 4 [Source:MGI Symbol;Acc:MGI:2447063]	-	56	153	0.0891954	0.287722
ENSMUSG00000121204	51.4957	166.368	-1.6892	0.000384966	0.0110921	ENSMUSG00000121204	17	79922937	79924418	+	1482	lncRNA	novel transcript, sense intronic to Rmdn2	-	56	153	1.26517	4.08112
ENSMUSG00000072294	45.9776	148.971	-1.69305	0.000518554	0.0135739	Klf12	14	100108068	100522115	-	6985	protein_coding	Kruppel-like factor 12 [Source:MGI Symbol;Acc:MGI:1333796]	zf-C2H2	50	137	0.239669	0.775336
ENSMUSG00000112327	190.369	618.696	-1.69971	0.000101208	0.00429577	Gm36827	10	56846178	56858328	-	1496	lncRNA	predicted gene, 36827 [Source:MGI Symbol;Acc:MGI:5595986]	-	207	569	4.63283	15.0354
ENSMUSG00000020435	203.244	661.101	-1.70098	9.60742e-05	0.00416273	Osbp2	11	3653731	3813903	-	6361	protein_coding	oxysterol binding protein 2 [Source:MGI Symbol;Acc:MGI:1921559]	-	221	608	1.16325	3.77845
ENSMUSG00000031189	31.2626	102.216	-1.70472	0.000826852	0.018682	Aff2	X	68403900	68911643	+	7267	protein_coding	AF4/FMR2 family, member 2 [Source:MGI Symbol;Acc:MGI:1202294]	AF-4	34	94	0.15665	0.511338
ENSMUSG00000032238	351.314	1152.57	-1.71363	6.78709e-05	0.00320471	Rora	9	68561068	69295528	+	13071	protein_coding	RAR-related orphan receptor alpha [Source:MGI Symbol;Acc:MGI:104661]	THR-like	382	1060	0.978504	3.20577
ENSMUSG00000043940	499.384	1640.78	-1.71589	6.01109e-05	0.00287963	Wdfy3	5	101980822	102217787	-	15346	protein_coding	WD repeat and FYVE domain containing 3 [Source:MGI Symbol;Acc:MGI:1096875]	-	543	1509	1.18471	3.88714
ENSMUSG00000038486	18.3869	60.8975	-1.72021	0.00206432	0.0369387	Sv2a	3	96088467	96102837	+	4636	protein_coding	synaptic vesicle glycoprotein 2 a [Source:MGI Symbol;Acc:MGI:1927139]	-	20	56	0.144442	0.477508
ENSMUSG00000074482	50.576	167.455	-1.72452	0.000292782	0.00942681	Gm16589	8	4137658	4138575	+	918	processed_pseudogene	predicted gene 16589 [Source:MGI Symbol;Acc:MGI:4418561]	-	55	154	2.00599	6.63153
ENSMUSG00000007080	20.2263	67.4215	-1.73014	0.00179265	0.0328825	Pole	5	110434172	110485340	+	11160	protein_coding	polymerase (DNA directed), epsilon [Source:MGI Symbol;Acc:MGI:1196391]	-	22	62	0.0660034	0.219616
ENSMUSG00000040624	34.9413	116.351	-1.73152	0.000601768	0.0150938	Plekhg1	10	3690364	3917303	+	8997	protein_coding	pleckstrin homology domain containing, family G (with RhoGef domain) member 1 [Source:MGI Symbol;Acc:MGI:2676551]	-	38	107	0.141414	0.470134
ENSMUSG00000090704	25.7444	85.906	-1.73312	0.000922377	0.0196598	Trp53-ps	17	54726708	54727869	+	1162	processed_pseudogene	transformation related protein 53, pseudogene [Source:MGI Symbol;Acc:MGI:98835]	-	28	79	0.806789	2.68755
ENSMUSG00000036617	127.83	426.239	-1.73635	8.97405e-05	0.00394432	Etl4	2	19914591	20815524	+	16148	protein_coding	enhancer trap locus 4 [Source:MGI Symbol;Acc:MGI:95454]	-	139	392	0.288207	0.959628
ENSMUSG00000091764	26.6641	89.168	-1.73643	0.000786226	0.0186064	Zfp964	8	70107129	70119632	+	7601	protein_coding	zinc finger protein 964 [Source:MGI Symbol;Acc:MGI:3646490]	zf-C2H2	29	82	0.127742	0.42646
ENSMUSG00000020169	37.7004	126.137	-1.73866	0.000397992	0.0113479	Best3	10	116822219	116860945	+	2719	protein_coding	bestrophin 3 [Source:MGI Symbol;Acc:MGI:3580298]	-	41	116	0.504874	1.68649
ENSMUSG00000120423	45.9776	154.408	-1.74472	0.00032693	0.00979153	ENSMUSG00000120423	5	92275107	92277972	+	1720	lncRNA	novel transcript	-	50	142	0.973306	3.26359
ENSMUSG00000028649	1648.07	5534.5	-1.74759	3.68402e-05	0.00205982	Macf1	4	123243426	123578153	-	32385	protein_coding	microtubule-actin crosslinking factor 1 [Source:MGI Symbol;Acc:MGI:108559]	-	1792	5090	1.85269	6.21312
ENSMUSG00000039126	928.878	3119.55	-1.74763	3.87158e-05	0.00215249	Prune2	19	16933482	17201296	+	20297	protein_coding	prune homolog 2 [Source:MGI Symbol;Acc:MGI:1925004]	-	1010	2869	1.66609	5.58772
ENSMUSG00000041205	137.946	464.295	-1.74993	8.12426e-05	0.00362779	Map6d1	16	20052053	20060108	-	3280	protein_coding	MAP6 domain containing 1 [Source:MGI Symbol;Acc:MGI:3607784]	-	150	427	1.53118	5.14624
ENSMUSG00000008999	14.7082	50.0243	-1.75656	0.00241222	0.0387567	Bmp7	2	172709805	172782114	-	4019	protein_coding	bone morphogenetic protein 7 [Source:MGI Symbol;Acc:MGI:103302]	-	16	46	0.133294	0.452455
ENSMUSG00000102976	69.8895	237.044	-1.76001	0.000135525	0.00523456	Zc3h11a	1	133547600	133589118	-	6031	protein_coding	zinc finger CCCH type containing 11A [Source:MGI Symbol;Acc:MGI:1917829]	-	76	218	0.421922	1.4289
ENSMUSG00000034235	91.0423	309.895	-1.76564	0.000105797	0.0044053	Usp54	14	20598980	20691131	-	9068	protein_coding	ubiquitin specific peptidase 54 [Source:MGI Symbol;Acc:MGI:1926037]	-	99	285	0.365537	1.24242
ENSMUSG00000028132	68.9698	234.87	-1.7658	0.000150863	0.00570899	Tlcd4	3	120995410	121076747	-	7874	protein_coding	TLC domain containing 4 [Source:MGI Symbol;Acc:MGI:1923195]	-	75	216	0.318914	1.08441
ENSMUSG00000063810	24.8248	84.8187	-1.76698	0.000746335	0.0178119	Alms1	6	85564513	85679735	+	20273	protein_coding	ALMS1, centrosome and basal body associated [Source:MGI Symbol;Acc:MGI:1934606]	-	27	78	0.0445917	0.152094
ENSMUSG00000037902	646.534	2200.75	-1.76699	3.46723e-05	0.00194411	Sirpa	2	129434755	129474148	+	4911	protein_coding	signal-regulatory protein alpha [Source:MGI Symbol;Acc:MGI:108563]	-	703	2024	4.79284	16.2921
ENSMUSG00000033209	192.208	654.578	-1.76717	5.4199e-05	0.00266765	Ttc28	5	111027669	111437646	+	12315	protein_coding	tetratricopeptide repeat domain 28 [Source:MGI Symbol;Acc:MGI:2140873]	-	209	602	0.568224	1.9324
ENSMUSG00000097321	18.3869	63.0722	-1.77073	0.00151258	0.0289497	1700028E10Rik	5	151292140	151355583	+	7420	lncRNA	RIKEN cDNA 1700028E10 gene [Source:MGI Symbol;Acc:MGI:1916713]	-	20	58	0.0902473	0.309001
ENSMUSG00000097174	27.5838	94.6046	-1.77302	0.000601856	0.0150938	Gm4890	8	80021649	80059059	+	4503	lncRNA	predicted gene 4890 [Source:MGI Symbol;Acc:MGI:3779445]	-	30	87	0.223063	0.763753
ENSMUSG00000028033	19.3066	66.3342	-1.77342	0.00142216	0.0277246	Kcnq5	1	21468627	22032166	-	7689	protein_coding	potassium voltage-gated channel, subfamily Q, member 5 [Source:MGI Symbol;Acc:MGI:1924937]	-	21	61	0.0914445	0.313614
ENSMUSG00000049001	71.7289	245.743	-1.77457	0.000116542	0.00473763	Ndnf	6	65648574	65689310	+	10114	protein_coding	neuron-derived neurotrophic factor [Source:MGI Symbol;Acc:MGI:1915419]	-	78	226	0.258214	0.883326
ENSMUSG00000042595	91.962	316.419	-1.7812	9.00574e-05	0.00394432	Fam199x	X	135950343	135983252	+	8299	protein_coding	family with sequence similarity 199, X-linked [Source:MGI Symbol;Acc:MGI:2384304]	-	100	291	0.403443	1.38613
ENSMUSG00000041688	73.5682	253.354	-1.7821	0.000106228	0.00441394	Amot	X	144229421	144288177	-	8402	protein_coding	angiomotin [Source:MGI Symbol;Acc:MGI:108440]	-	80	233	0.318798	1.09625
ENSMUSG00000022383	94.7211	326.205	-1.78254	7.75019e-05	0.00349236	Ppara	15	85619184	85687020	+	3836	protein_coding	peroxisome proliferator activated receptor alpha [Source:MGI Symbol;Acc:MGI:104740]	THR-like	103	300	0.899014	3.09156
ENSMUSG00000035284	572.959	1976.77	-1.78639	2.9105e-05	0.00174603	Vps13c	9	67747678	67902920	+	16299	protein_coding	vacuolar protein sorting 13C [Source:MGI Symbol;Acc:MGI:2444207]	-	623	1818	1.27978	4.40929
ENSMUSG00000032680	14.7082	51.1116	-1.78751	0.00201103	0.036182	6820408C15Rik	2	152257507	152286250	+	1787	protein_coding	RIKEN cDNA 6820408C15 gene [Source:MGI Symbol;Acc:MGI:3045333]	-	16	47	0.29978	1.0397
ENSMUSG00000042851	72.6485	251.18	-1.78778	0.000100363	0.0042876	Zc3h6	2	128809322	128860483	+	5668	protein_coding	zinc finger CCCH type containing 6 [Source:MGI Symbol;Acc:MGI:1926001]	-	79	231	0.466665	1.61108
ENSMUSG00000040084	27.5838	95.692	-1.78949	0.000536078	0.0139401	Bub1b	2	118428692	118472072	+	4275	protein_coding	BUB1B, mitotic checkpoint serine/threonine kinase [Source:MGI Symbol;Acc:MGI:1333889]	-	30	88	0.23496	0.813734
ENSMUSG00000022231	16.5475	57.6356	-1.79186	0.0017297	0.0318758	Sema5a	15	32244956	32696487	+	18686	protein_coding	sema domain, seven thrombospondin repeats (type 1 and type 1-like), transmembrane domain (TM) and short cytoplasmic domain, (semaphorin) 5A [Source:MGI Symbol;Acc:MGI:107556]	-	18	53	0.0322526	0.112123
ENSMUSG00000045287	18.3869	64.1595	-1.79535	0.00129563	0.0259527	Rtn4rl1	11	75084609	75158595	+	3525	protein_coding	reticulon 4 receptor-like 1 [Source:MGI Symbol;Acc:MGI:2661375]	-	20	59	0.189967	0.66165
ENSMUSG00000038168	19.3066	67.4215	-1.79684	0.0012248	0.0248702	P3h2	16	25778038	25924534	-	3721	protein_coding	prolyl 3-hydroxylase 2 [Source:MGI Symbol;Acc:MGI:2146663]	-	21	62	0.188959	0.65867
ENSMUSG00000029167	322.804	1125.39	-1.80126	2.95483e-05	0.0017527	Ppargc1a	5	51611592	51725068	-	6592	protein_coding	peroxisome proliferative activated receptor, gamma, coactivator 1 alpha [Source:MGI Symbol;Acc:MGI:1342774]	-	351	1035	1.78278	6.20667
ENSMUSG00000104344	23.9051	83.7314	-1.80256	0.000847048	0.018682	Gm38077	9	104941976	104945220	+	3245	TEC	predicted gene, 38077 [Source:MGI Symbol;Acc:MGI:5611305]	-	26	77	0.268267	0.938019
ENSMUSG00000022723	871.857	3064.09	-1.81313	2.08629e-05	0.00133692	Crybg3	16	59311138	59421342	-	12711	protein_coding	beta-gamma crystallin domain containing 3 [Source:MGI Symbol;Acc:MGI:2676311]	-	948	2818	2.4971	8.76389
ENSMUSG00000097626	16.5475	58.7229	-1.81877	0.0014637	0.028157	4921504A21Rik	5	19407366	19431718	-	2321	lncRNA	RIKEN cDNA 4921504A21 gene [Source:MGI Symbol;Acc:MGI:1918082]	-	18	54	0.25966	0.919717
ENSMUSG00000026185	764.254	2708.54	-1.8252	1.90356e-05	0.00126298	Igfbp5	1	72897091	72914043	-	6006	protein_coding	insulin-like growth factor binding protein 5 [Source:MGI Symbol;Acc:MGI:96440]	-	831	2491	4.63259	16.3955
ENSMUSG00000101316	32.1823	115.264	-1.83619	0.000288547	0.00932087	Gm12663	11	16585109	16586066	-	958	processed_pseudogene	predicted gene 12663 [Source:MGI Symbol;Acc:MGI:3652168]	-	35	106	1.22324	4.37397
ENSMUSG00000025934	16.5475	59.8102	-1.84519	0.00123927	0.025109	Gsta3	1	21310813	21335885	+	4344	protein_coding	glutathione S-transferase, alpha 3 [Source:MGI Symbol;Acc:MGI:95856]	-	18	55	0.138736	0.500505
ENSMUSG00000074802	222.558	800.279	-1.84568	2.27917e-05	0.00144643	Gas2l3	10	89244685	89279829	-	7032	protein_coding	growth arrest-specific 2 like 3 [Source:MGI Symbol;Acc:MGI:1918780]	-	242	736	1.15224	4.13747
ENSMUSG00000043903	24.8248	90.2553	-1.85649	0.000351831	0.0103643	Zfp469	8	122985359	122999389	+	12777	protein_coding	zinc finger protein 469 [Source:MGI Symbol;Acc:MGI:2684868]	-	27	83	0.0707527	0.256794
ENSMUSG00000068299	14.7082	54.3736	-1.87657	0.00116955	0.0239703	Nat8f4	6	85876033	85881866	-	3223	protein_coding	N-acetyltransferase 8 (GCN5-related) family member 4 [Source:MGI Symbol;Acc:MGI:1922791]	-	16	50	0.166214	0.613261
ENSMUSG00000117669	11.9491	44.5876	-1.88775	0.00290973	0.0444844	Gm5509	18	79977547	79978776	+	1230	processed_pseudogene	predicted gene 5509 [Source:MGI Symbol;Acc:MGI:3645239]	-	13	41	0.353872	1.31769
ENSMUSG00000114898	38.6201	143.534	-1.89025	0.00011467	0.00471509	Gm49390	14	63555131	63574406	+	5245	lncRNA	predicted gene, 49390 [Source:MGI Symbol;Acc:MGI:6121617]	-	42	132	0.268109	0.994865
ENSMUSG00000078932	23.9051	89.168	-1.8932	0.000398446	0.0113479	CN725425	15	91083697	91145097	+	2043	protein_coding	cDNA sequence CN725425 [Source:MGI Symbol;Acc:MGI:3613655]	-	26	82	0.426101	1.58665
ENSMUSG00000036782	102.998	383.833	-1.89646	2.73777e-05	0.00167292	Klhl13	X	23085510	23231321	-	4253	protein_coding	kelch-like 13 [Source:MGI Symbol;Acc:MGI:1914705]	-	112	353	0.88172	3.28107
ENSMUSG00000005360	16.5475	61.9849	-1.89662	0.000754736	0.0179689	Slc1a3	15	8663608	8740248	-	8537	protein_coding	solute carrier family 1 (glial high affinity glutamate transporter), member 3 [Source:MGI Symbol;Acc:MGI:99917]	-	18	57	0.0705952	0.26394
ENSMUSG00000026824	231.755	864.431	-1.89853	1.30901e-05	0.000919428	Kcnj3	2	55325982	55488157	+	5215	protein_coding	potassium inwardly-rectifying channel, subfamily J, member 3 [Source:MGI Symbol;Acc:MGI:104742]	-	252	795	1.61791	6.02627
ENSMUSG00000053702	1846.73	6987.16	-1.91966	6.44735e-06	0.000520469	Nebl	2	17348720	17736275	-	15235	protein_coding	nebulette [Source:MGI Symbol;Acc:MGI:1921353]	-	2008	6426	4.41295	16.6738
ENSMUSG00000005672	19.3066	73.9454	-1.92987	0.000504622	0.0135702	Kit	5	75735576	75817382	+	8911	protein_coding	KIT proto-oncogene receptor tyrosine kinase [Source:MGI Symbol;Acc:MGI:96677]	-	21	68	0.0789043	0.30166
ENSMUSG00000111942	66.2107	253.354	-1.93383	3.25778e-05	0.00184767	Gm5182	12	10202142	10208233	+	6092	processed_pseudogene	predicted gene 5182 [Source:MGI Symbol;Acc:MGI:3649174]	-	72	233	0.395713	1.51193
ENSMUSG00000034218	104.838	401.231	-1.93489	1.63233e-05	0.00110712	Atm	9	53350449	53448040	-	10338	protein_coding	ataxia telangiectasia mutated [Source:MGI Symbol;Acc:MGI:107202]	-	114	369	0.369212	1.411
ENSMUSG00000025006	1757.52	6801.23	-1.95218	4.60053e-06	0.000401773	Sorbs1	19	40283197	40502223	-	14718	protein_coding	sorbin and SH3 domain containing 1 [Source:MGI Symbol;Acc:MGI:700014]	-	1911	6255	4.3473	16.8002
ENSMUSG00000049871	112.195	434.938	-1.9535	1.40188e-05	0.000974259	Nlrc3	16	3762871	3794496	-	7069	protein_coding	NLR family, CARD domain containing 3 [Source:MGI Symbol;Acc:MGI:2444070]	-	122	400	0.577843	2.23685
ENSMUSG00000022309	87.3636	339.253	-1.95559	1.74992e-05	0.00117878	Angpt1	15	42288119	42540373	-	5205	protein_coding	angiopoietin 1 [Source:MGI Symbol;Acc:MGI:108448]	-	95	312	0.611098	2.36957
ENSMUSG00000044072	129.669	505.614	-1.96207	1.04874e-05	0.000778159	Eml6	11	29693048	29976033	-	9279	protein_coding	echinoderm microtubule associated protein like 6 [Source:MGI Symbol;Acc:MGI:2442895]	-	141	465	0.508775	1.98101
ENSMUSG00000041020	11.0294	43.5003	-1.96647	0.00212538	0.0377358	Map7d2	X	158197568	158281753	+	4121	protein_coding	MAP7 domain containing 2 [Source:MGI Symbol;Acc:MGI:1917474]	-	12	40	0.0974959	0.383701
ENSMUSG00000034614	203.244	795.93	-1.96871	7.23883e-06	0.000568302	Pik3ip1	11	3280401	3292971	+	4272	protein_coding	phosphoinositide-3-kinase interacting protein 1 [Source:MGI Symbol;Acc:MGI:1917016]	-	221	732	1.73208	6.77354
ENSMUSG00000031196	16.5475	65.2468	-1.97047	0.000462155	0.0127753	F8	X	74216321	74426221	-	9905	protein_coding	coagulation factor VIII [Source:MGI Symbol;Acc:MGI:88383]	-	18	60	0.0608452	0.23946
ENSMUSG00000022708	1248.93	4899.5	-1.97183	3.83983e-06	0.000341382	Zbtb20	16	42696244	43462965	+	30730	protein_coding	zinc finger and BTB domain containing 20 [Source:MGI Symbol;Acc:MGI:1929213]	ZBTB	1358	4506	1.4796	5.79648
ENSMUSG00000026380	120.472	474.081	-1.97522	1.02112e-05	0.0007634	Tfcp2l1	1	118555675	118612898	+	9438	protein_coding	transcription factor CP2-like 1 [Source:MGI Symbol;Acc:MGI:2444691]	CP2	131	436	0.464728	1.82617
ENSMUSG00000002028	486.508	1915.88	-1.97717	4.43143e-06	0.000388725	Kmt2a	9	44714652	44792594	-	16670	protein_coding	lysine (K)-specific methyltransferase 2A [Source:MGI Symbol;Acc:MGI:96995]	-	529	1762	1.0625	4.17836
ENSMUSG00000085498	12.8688	51.1116	-1.97842	0.00123951	0.025109	Gm14023	2	129139285	129149746	+	2672	lncRNA	predicted gene 14023 [Source:MGI Symbol;Acc:MGI:3650639]	-	14	47	0.175428	0.69534
ENSMUSG00000078864	18.3869	72.8581	-1.97846	0.000382303	0.0110705	Gm14322	2	177401081	177412265	+	1254	protein_coding	predicted gene 14322 [Source:MGI Symbol;Acc:MGI:3652185]	zf-C2H2	20	67	0.533999	2.11209
ENSMUSG00000025203	168.296	668.713	-1.98951	6.63194e-06	0.000532092	Scd2	19	44282113	44295303	+	5464	protein_coding	stearoyl-Coenzyme A desaturase 2 [Source:MGI Symbol;Acc:MGI:98240]	-	183	615	1.12137	4.44939
ENSMUSG00000050511	16.5475	66.3342	-1.99427	0.000392948	0.0112727	Oprd1	4	131838037	131871797	-	4021	protein_coding	opioid receptor, delta 1 [Source:MGI Symbol;Acc:MGI:97438]	-	18	61	0.149881	0.599696
ENSMUSG00000021575	13.7885	55.4609	-1.99737	0.000588514	0.0148659	Ahrr	13	74359237	74440450	-	9441	protein_coding	aryl-hydrocarbon receptor repressor [Source:MGI Symbol;Acc:MGI:1333776]	bHLH	15	51	0.0531963	0.213544
ENSMUSG00000068037	11.0294	44.5876	-2.00199	0.00172688	0.0318538	Mas1	17	13059966	13087030	-	2620	protein_coding	MAS1 oncogene [Source:MGI Symbol;Acc:MGI:96918]	-	12	41	0.153351	0.618612
ENSMUSG00000101102	27.5838	110.915	-2.00222	9.81685e-05	0.00421207	Gm28609	1	132974434	132996143	-	2517	lncRNA	predicted gene 28609 [Source:MGI Symbol;Acc:MGI:5579315]	-	30	102	0.399067	1.60196
ENSMUSG00000054958	68.9698	277.275	-2.00515	1.61181e-05	0.00110077	Nt5c1a	4	123095297	123110068	+	1220	protein_coding	5'-nucleotidase, cytosolic IA [Source:MGI Symbol;Acc:MGI:2155700]	-	75	255	2.0583	8.26259
ENSMUSG00000031970	26.6641	107.653	-2.00789	9.61748e-05	0.00416273	Dbndd1	8	124231457	124242202	-	2645	protein_coding	dysbindin (dystrobrevin binding protein 1) domain containing 1 [Source:MGI Symbol;Acc:MGI:1919435]	-	29	99	0.367097	1.4796
ENSMUSG00000026409	170.135	686.11	-2.01089	5.39652e-06	0.000454409	Pfkfb2	1	130616919	130656990	-	7254	protein_coding	6-phosphofructo-2-kinase/fructose-2,6-biphosphatase 2 [Source:MGI Symbol;Acc:MGI:107815]	-	185	631	0.85389	3.43865
ENSMUSG00000076431	318.205	1283.05	-2.01109	3.66581e-06	0.000328292	Sox4	13	29132902	29137696	-	4795	protein_coding	SRY (sex determining region Y)-box 4 [Source:MGI Symbol;Acc:MGI:98366]	HMG	346	1180	2.41599	9.72812
ENSMUSG00000038122	50.576	204.425	-2.01213	2.28669e-05	0.00144655	Tbc1d32	10	55890389	56104785	-	10556	protein_coding	TBC1 domain family, member 32 [Source:MGI Symbol;Acc:MGI:2442827]	-	55	188	0.17445	0.704035
ENSMUSG00000051098	58.8532	239.219	-2.02063	1.50574e-05	0.0010355	Mblac2	13	81859460	81901394	+	3957	protein_coding	metallo-beta-lactamase domain containing 2 [Source:MGI Symbol;Acc:MGI:1920102]	-	64	220	0.541529	2.19782
ENSMUSG00000050296	26.6641	108.74	-2.02237	8.58649e-05	0.00380835	Abca12	1	71281435	71454069	-	14808	protein_coding	ATP-binding cassette, sub-family A (ABC1), member 12 [Source:MGI Symbol;Acc:MGI:2676312]	-	29	100	0.0655707	0.266956
ENSMUSG00000042717	916.922	3752.37	-2.03277	2.06867e-06	0.000215378	Ppp1r3a	6	14713976	14755273	-	6965	protein_coding	protein phosphatase 1, regulatory subunit 3A [Source:MGI Symbol;Acc:MGI:2153588]	-	997	3451	4.79272	19.5866
ENSMUSG00000038522	33.102	135.923	-2.03333	5.56356e-05	0.00272476	Mfsd4b1	10	39877571	39901264	-	3769	protein_coding	major facilitator superfamily domain containing 4B1 [Source:MGI Symbol;Acc:MGI:2143575]	-	36	125	0.319804	1.31105
ENSMUSG00000031258	12.8688	53.2863	-2.0384	0.00085276	0.018682	Xkrx	X	133049792	133062825	-	3024	protein_coding	X-linked Kx blood group related, X-linked [Source:MGI Symbol;Acc:MGI:3584011]	-	14	49	0.155008	0.640545
ENSMUSG00000063388	11.9491	50.0243	-2.05333	0.000890608	0.0191065	BC023105	18	60574837	60576052	+	1216	processed_pseudogene	cDNA sequence BC023105 [Source:MGI Symbol;Acc:MGI:2384767]	-	13	46	0.357946	1.49541
ENSMUSG00000006360	8.2703	34.8017	-2.05525	0.00281747	0.0434102	Crip1	12	113109936	113117499	+	2280	protein_coding	cysteine-rich protein 1 (intestinal) [Source:MGI Symbol;Acc:MGI:88501]	-	9	32	0.132165	0.554818
ENSMUSG00000037996	28.5035	119.613	-2.06394	5.26806e-05	0.00260591	Slc24a2	4	86901361	87148714	-	12217	protein_coding	solute carrier family 24 (sodium/potassium/calcium exchanger), member 2 [Source:MGI Symbol;Acc:MGI:1923626]	-	31	110	0.0849582	0.355929
ENSMUSG00000005893	151.742	638.268	-2.07156	2.92779e-06	0.000282069	Nr2c2	6	92068371	92151275	+	14935	protein_coding	nuclear receptor subfamily 2, group C, member 2 [Source:MGI Symbol;Acc:MGI:1352466]	RXR-like	165	587	0.369902	1.5537
ENSMUSG00000120052	9.18999	39.151	-2.07474	0.00160897	0.0300817	ENSMUSG00000120052	6	35110785	35146703	+	2693	lncRNA	novel transcript	-	10	36	0.124329	0.528447
ENSMUSG00000020638	7.3506	31.5397	-2.08102	0.00312822	0.0470301	Cmpk2	12	26519203	26529836	+	4163	protein_coding	cytidine monophosphate (UMP-CMP) kinase 2, mitochondrial [Source:MGI Symbol;Acc:MGI:99830]	-	8	29	0.0643415	0.275377
ENSMUSG00000053963	7.3506	31.5397	-2.08102	0.00312822	0.0470301	Stum	1	180259952	180311069	-	7375	protein_coding	mechanosensory transduction mediator [Source:MGI Symbol;Acc:MGI:2138735]	-	8	29	0.0363192	0.155443
ENSMUSG00000020546	44.1382	190.289	-2.1047	1.37899e-05	0.000965147	Stxbp4	11	90367318	90528910	-	11834	protein_coding	syntaxin binding protein 4 [Source:MGI Symbol;Acc:MGI:1342296]	-	48	175	0.135806	0.584578
ENSMUSG00000120382	13.7885	59.8102	-2.10607	0.000283084	0.00918952	ENSMUSG00000120382	7	98306100	98307158	+	1059	lncRNA	novel transcript	-	15	55	0.474246	2.05306
ENSMUSG00000096449	11.9491	52.1989	-2.11458	0.000604137	0.0151126	Gm4076	13	85274669	85275633	-	965	processed_pseudogene	predicted gene 4076 [Source:MGI Symbol;Acc:MGI:3782251]	-	13	48	0.451049	1.9663
ENSMUSG00000050953	2435.33	10571	-2.11786	7.49281e-07	9.56985e-05	Gja1	10	56253426	56278609	+	10257	protein_coding	gap junction protein, alpha 1 [Source:MGI Symbol;Acc:MGI:95713]	-	2648	9722	8.64382	37.4689
ENSMUSG00000033578	29.4232	128.312	-2.11952	2.94498e-05	0.0017527	Tmem35a	X	133195974	133206718	+	1918	protein_coding	transmembrane protein 35A [Source:MGI Symbol;Acc:MGI:1914814]	-	32	118	0.558611	2.43203
ENSMUSG00000112280	12.8688	56.5482	-2.12394	0.000489496	0.0133811	A830082N09Rik	10	33863212	33871051	-	7840	lncRNA	RIKEN cDNA A830082N09 gene [Source:MGI Symbol;Acc:MGI:3041184]	-	14	52	0.0597888	0.262194
ENSMUSG00000051359	10.1097	44.5876	-2.12606	0.000974164	0.0206299	Ncald	15	37366419	37792814	-	8581	protein_coding	neurocalcin delta [Source:MGI Symbol;Acc:MGI:1196326]	-	11	41	0.0429203	0.188878
ENSMUSG00000024483	411.094	1806.06	-2.13494	8.72091e-07	0.00010625	Ankhd1	18	36693040	36791966	+	9234	protein_coding	ankyrin repeat and KH domain containing 1 [Source:MGI Symbol;Acc:MGI:1921733]	-	447	1661	1.62079	7.11075
ENSMUSG00000060240	14.7082	65.2468	-2.13905	0.000169373	0.00628367	Cend1	7	141006359	141009404	-	1775	protein_coding	cell cycle exit and neuronal differentiation 1 [Source:MGI Symbol;Acc:MGI:1929898]	-	16	60	0.301807	1.33625
ENSMUSG00000093606	14.7082	65.2468	-2.13905	0.000169373	0.00628367	B130034C11Rik	16	87292823	87309969	+	4790	lncRNA	RIKEN cDNA B130034C11 gene [Source:MGI Symbol;Acc:MGI:3041186]	-	16	60	0.111839	0.495167
ENSMUSG00000039765	18.3869	81.5567	-2.14092	0.00010106	0.00429577	Cc2d2a	5	43819688	43898314	+	6809	protein_coding	coiled-coil and C2 domain containing 2A [Source:MGI Symbol;Acc:MGI:1924487]	-	20	75	0.0983455	0.435425
ENSMUSG00000031637	18.3869	81.5567	-2.14092	0.00010106	0.00429577	Lrp2bp	8	46452340	46482514	+	4338	protein_coding	Lrp2 binding protein [Source:MGI Symbol;Acc:MGI:1914870]	-	20	75	0.154365	0.683451
ENSMUSG00000085433	23.9051	106.565	-2.15003	5.07001e-05	0.00252057	Gm16001	5	124242612	124250327	-	3156	lncRNA	predicted gene 16001 [Source:MGI Symbol;Acc:MGI:3802119]	-	26	98	0.275832	1.22751
ENSMUSG00000050211	32.1823	143.534	-2.15236	1.90655e-05	0.00126298	Pla2g4e	2	119996893	120075816	-	6960	protein_coding	phospholipase A2, group IVE [Source:MGI Symbol;Acc:MGI:1919144]	-	35	132	0.168371	0.749722
ENSMUSG00000005045	48.7367	217.472	-2.15465	5.97234e-06	0.000485087	Chd5	4	152423108	152474651	+	9583	protein_coding	chromodomain helicase DNA binding protein 5 [Source:MGI Symbol;Acc:MGI:3036258]	-	53	200	0.185175	0.825019
ENSMUSG00000065947	349.475	1567.93	-2.16517	6.55731e-07	8.57097e-05	mt-Nd4l	MT	9877	10173	+	297	protein_coding	mitochondrially encoded NADH dehydrogenase 4L [Source:MGI Symbol;Acc:MGI:102497]	-	380	1442	42.8386	191.931
ENSMUSG00000011751	11.0294	50.0243	-2.16756	0.000506343	0.0135702	Sptbn4	7	27055808	27147111	-	9563	protein_coding	spectrin beta, non-erythrocytic 4 [Source:MGI Symbol;Acc:MGI:1890574]	-	12	46	0.0420141	0.190151
ENSMUSG00000029685	228.076	1026.44	-2.1694	7.99641e-07	9.92611e-05	Asb15	6	24528143	24573163	+	4497	protein_coding	ankyrin repeat and SOCS box-containing 15 [Source:MGI Symbol;Acc:MGI:1926160]	-	248	944	1.84645	8.29822
ENSMUSG00000074178	65.291	294.673	-2.17183	3.21779e-06	0.000303873	Gm10638	8	87472081	87475283	+	3203	lncRNA	predicted gene 10638 [Source:MGI Symbol;Acc:MGI:3704316]	-	71	271	0.74218	3.34463
ENSMUSG00000120246	7.3506	33.7144	-2.17687	0.00185899	0.0338165	ENSMUSG00000120246	2	103734831	103737693	+	2382	lncRNA	novel transcript	-	8	31	0.112449	0.514465
ENSMUSG00000043467	107.597	487.129	-2.17726	1.40569e-06	0.000156746	Zbtb37	1	160830492	160862419	-	18814	protein_coding	zinc finger and BTB domain containing 37 [Source:MGI Symbol;Acc:MGI:2444467]	ZBTB	117	448	0.208215	0.94131
ENSMUSG00000096553	34.9413	158.757	-2.17946	1.30891e-05	0.000919428	Gm10097	10	5019192	5021975	+	2784	lncRNA	predicted gene 10097 [Source:MGI Symbol;Acc:MGI:3642295]	-	38	146	0.457006	2.0731
ENSMUSG00000022456	13.7885	63.0722	-2.18254	0.000138064	0.00531184	Septin3	15	82153003	82178775	+	8319	protein_coding	septin 3 [Source:MGI Symbol;Acc:MGI:1345148]	-	15	58	0.060371	0.275608
ENSMUSG00000085277	39.5398	180.503	-2.1868	7.28884e-06	0.000568616	Gm13943	2	77145095	77147379	+	343	lncRNA	predicted gene 13943 [Source:MGI Symbol;Acc:MGI:3650360]	-	43	166	4.19742	19.1315
ENSMUSG00000020100	22.9854	105.478	-2.19153	3.81641e-05	0.00212781	Slc29a3	10	60547851	60588573	-	5834	protein_coding	solute carrier family 29 (nucleoside transporters), member 3 [Source:MGI Symbol;Acc:MGI:1918529]	-	25	97	0.143477	0.657266
ENSMUSG00000106554	10.1097	46.7623	-2.19459	0.000634842	0.0157696	Gm33474	5	107196702	107224003	+	3377	lncRNA	predicted gene, 33474 [Source:MGI Symbol;Acc:MGI:5592633]	-	11	43	0.109061	0.503353
ENSMUSG00000107451	17.4672	80.4694	-2.19508	7.24214e-05	0.00337915	Gm44421	6	90455448	90456668	+	1221	lncRNA	predicted gene, 44421 [Source:MGI Symbol;Acc:MGI:5690813]	-	19	74	0.52101	2.39581
ENSMUSG00000033952	15.6278	72.8581	-2.21121	9.01297e-05	0.00394432	Aspm	1	139382510	139421829	+	11590	protein_coding	abnormal spindle microtubule assembly [Source:MGI Symbol;Acc:MGI:1334448]	-	17	67	0.0491104	0.228521
ENSMUSG00000026235	69.8895	325.118	-2.21563	1.64942e-06	0.00017986	Epha4	1	77343822	77491725	-	8054	protein_coding	Eph receptor A4 [Source:MGI Symbol;Acc:MGI:98277]	-	76	299	0.315944	1.46756
ENSMUSG00000046607	5.5112	26.1031	-2.21623	0.00288962	0.0442798	Hrk	5	118302713	118327543	+	5677	protein_coding	harakiri, BCL2 interacting protein (contains only BH3 domain) [Source:MGI Symbol;Acc:MGI:1201608]	-	6	24	0.0353867	0.16712
ENSMUSG00000101599	5.5112	26.1031	-2.21623	0.00288962	0.0442798	Gm20342	1	63156277	63165996	+	9720	lncRNA	predicted gene, 20342 [Source:MGI Symbol;Acc:MGI:5012527]	-	6	24	0.0206677	0.0976069
ENSMUSG00000107868	8.2703	39.151	-2.2246	0.00083827	0.018682	Gm5112	6	122788129	122790496	+	2368	TEC	predicted gene 5112 [Source:MGI Symbol;Acc:MGI:3779460]	-	9	36	0.127253	0.600975
ENSMUSG00000033624	625.381	2932.53	-2.22909	2.62457e-07	4.1112e-05	Pdpr	8	111821262	111863706	+	5028	protein_coding	pyruvate dehydrogenase phosphatase regulatory subunit [Source:MGI Symbol;Acc:MGI:2442188]	-	680	2697	4.52816	21.2042
ENSMUSG00000023050	12.8688	60.8975	-2.23063	0.000236256	0.00803964	Map3k12	15	102406081	102425499	-	8989	protein_coding	mitogen-activated protein kinase kinase kinase 12 [Source:MGI Symbol;Acc:MGI:1346881]	-	14	56	0.0521464	0.24627
ENSMUSG00000026950	24.8248	117.438	-2.23588	1.42185e-05	0.000984671	Neb	2	52026659	52268486	-	26675	protein_coding	nebulin [Source:MGI Symbol;Acc:MGI:97292]	-	27	108	0.0338897	0.16005
ENSMUSG00000061436	1006.13	4774.46	-2.24636	1.8739e-07	3.03158e-05	Hipk2	6	38671325	38853099	-	8836	protein_coding	homeodomain interacting protein kinase 2 [Source:MGI Symbol;Acc:MGI:1314872]	-	1094	4391	4.14543	19.6446
ENSMUSG00000112707	56.0942	267.489	-2.25082	1.96849e-06	0.000208882	D830005E20Rik	10	33098341	33132414	-	2548	lncRNA	RIKEN cDNA D830005E20 gene [Source:MGI Symbol;Acc:MGI:3045284]	-	61	246	0.801564	3.81655
ENSMUSG00000025262	138.866	666.538	-2.26188	4.02242e-07	5.88078e-05	Fam120c	X	150127171	150254838	+	5823	protein_coding	family with sequence similarity 120, member C [Source:MGI Symbol;Acc:MGI:2387687]	-	151	613	0.868237	4.16149
ENSMUSG00000057137	39.5398	190.289	-2.26292	3.37563e-06	0.000314268	Tmem140	6	34840081	34851881	+	5853	protein_coding	transmembrane protein 140 [Source:MGI Symbol;Acc:MGI:1915737]	-	43	175	0.245979	1.18194
ENSMUSG00000040569	7.3506	35.889	-2.26674	0.000860935	0.018714	Slc26a7	4	14502430	14621805	-	5431	protein_coding	solute carrier family 26, member 7 [Source:MGI Symbol;Acc:MGI:2384791]	-	8	33	0.0493194	0.240198
ENSMUSG00000022658	7.3506	35.889	-2.26674	0.000860935	0.018714	Tagln3	16	45531593	45544971	-	1240	protein_coding	transgelin 3 [Source:MGI Symbol;Acc:MGI:1926784]	-	8	33	0.216011	1.05203
ENSMUSG00000066361	20.2263	97.8666	-2.26697	2.82291e-05	0.00170908	Serpina3c	12	104112641	104120129	-	2213	protein_coding	serine (or cysteine) peptidase inhibitor, clade A, member 3C [Source:MGI Symbol;Acc:MGI:102848]	-	22	90	0.33285	1.60767
ENSMUSG00000110702	6.4309	31.5397	-2.27024	0.00151665	0.0289497	Gm45767	8	95402234	95406794	+	4561	lncRNA	predicted gene 45767 [Source:MGI Symbol;Acc:MGI:5804882]	-	7	29	0.0513861	0.251347
ENSMUSG00000116439	6.4309	31.5397	-2.27024	0.00151665	0.0289497	Gm49528	16	14297762	14301610	-	780	unprocessed_pseudogene	predicted gene, 49528 [Source:MGI Symbol;Acc:MGI:6155229]	-	7	29	0.300477	1.46974
ENSMUSG00000104713	47.817	231.608	-2.27286	1.85424e-06	0.000197823	Gbp6	5	105418568	105441564	-	5954	protein_coding	guanylate binding protein 6 [Source:MGI Symbol;Acc:MGI:2140937]	-	52	213	0.292417	1.41419
ENSMUSG00000045932	25.7444	125.05	-2.27418	9.86087e-06	0.000740015	Ifit2	19	34528094	34553819	+	3927	protein_coding	interferon-induced protein with tetratricopeptide repeats 2 [Source:MGI Symbol;Acc:MGI:99449]	-	28	115	0.238729	1.15764
ENSMUSG00000036913	5.5112	27.1904	-2.27485	0.00214237	0.0377872	Trim67	8	125519831	125561452	+	8744	protein_coding	tripartite motif-containing 67 [Source:MGI Symbol;Acc:MGI:3045323]	-	6	25	0.0229747	0.113023
ENSMUSG00000005951	5.5112	27.1904	-2.27485	0.00214237	0.0377872	Shpk	11	73090286	73115337	+	2985	protein_coding	sedoheptulokinase [Source:MGI Symbol;Acc:MGI:1921887]	-	6	25	0.0673	0.331079
ENSMUSG00000036306	14.7082	71.7708	-2.2763	6.14753e-05	0.00293786	Lzts1	8	69585321	69636877	-	6802	protein_coding	leucine zipper, putative tumor suppressor 1 [Source:MGI Symbol;Acc:MGI:2684762]	-	16	66	0.0787574	0.383569
ENSMUSG00000109372	499.384	2428.01	-2.28124	1.54513e-07	2.62108e-05	Gm19410	8	36232944	36285201	+	6352	protein_coding	predicted gene, 19410 [Source:MGI Symbol;Acc:MGI:5011595]	-	543	2233	2.86218	13.8968
ENSMUSG00000094410	148.063	726.341	-2.29339	2.87364e-07	4.44779e-05	Zbed6	1	133547678	133589056	-	10156	protein_coding	zinc finger, BED type containing 6 [Source:NCBI gene (formerly Entrezgene);Acc:667118]	zf-BED	161	668	0.530776	2.6001
ENSMUSG00000026114	15.6278	77.2074	-2.29473	4.05406e-05	0.00221623	Cnga3	1	37253515	37302465	+	3957	protein_coding	cyclic nucleotide gated channel alpha 3 [Source:MGI Symbol;Acc:MGI:1341818]	-	17	71	0.143844	0.709297
ENSMUSG00000002617	13.7885	68.5088	-2.30161	5.74146e-05	0.00280306	Zfp40	17	23392843	23412226	-	4482	protein_coding	zinc finger protein 40 [Source:MGI Symbol;Acc:MGI:99185]	zf-C2H2	15	63	0.112054	0.555654
ENSMUSG00000038860	8.2703	41.3257	-2.30236	0.000521035	0.0136027	Garnl3	2	32876236	33021666	-	12352	protein_coding	GTPase activating RANGAP domain-like 3 [Source:MGI Symbol;Acc:MGI:2139309]	-	9	38	0.0243957	0.121614
ENSMUSG00000026610	281.418	1389.61	-2.30334	1.52998e-07	2.62108e-05	Esrrg	1	187340988	187947082	+	6208	protein_coding	estrogen-related receptor gamma [Source:MGI Symbol;Acc:MGI:1347056]	ESR-like	306	1278	1.65036	8.13795
ENSMUSG00000049804	17.4672	86.9934	-2.30739	2.99728e-05	0.0017527	Armcx4	X	133587268	133597506	+	7996	protein_coding	armadillo repeat containing, X-linked 4 [Source:MGI Symbol;Acc:MGI:2147887]	-	19	80	0.0795589	0.395506
ENSMUSG00000097882	7.3506	36.9764	-2.30966	0.000668181	0.0163419	0610038B21Rik	8	78243685	78250527	+	3107	lncRNA	RIKEN cDNA 0610038B21 gene [Source:MGI Symbol;Acc:MGI:1917595]	-	8	34	0.0862098	0.432587
ENSMUSG00000062209	38.6201	192.464	-2.31315	2.13063e-06	0.000220169	Erbb4	1	68071345	69147218	-	12355	protein_coding	erb-b2 receptor tyrosine kinase 4 [Source:MGI Symbol;Acc:MGI:104771]	-	42	177	0.113819	0.566326
ENSMUSG00000120513	11.0294	55.4609	-2.31608	0.000187233	0.00683691	ENSMUSG00000120513	19	27290299	27299593	+	1460	lncRNA	novel transcript	-	12	51	0.275192	1.38087
ENSMUSG00000112110	26.6641	133.748	-2.32072	5.67877e-06	0.000468962	Gm15608	10	82014069	82037322	+	2700	lncRNA	predicted gene 15608 [Source:MGI Symbol;Acc:MGI:3801804]	-	29	123	0.359619	1.80085
ENSMUSG00000073647	16.5475	83.7314	-2.32976	2.76638e-05	0.00168519	Gm10557	18	4198320	4198938	-	619	processed_pseudogene	predicted gene 10557 [Source:MGI Symbol;Acc:MGI:3708638]	-	18	77	0.973621	4.9174
ENSMUSG00000103400	12.8688	65.2468	-2.32997	9.69355e-05	0.00416823	Gm15853	1	166205447	166208062	-	2517	lncRNA	predicted gene 15853 [Source:MGI Symbol;Acc:MGI:3801970]	-	14	60	0.186231	0.942332
ENSMUSG00000120072	5.5112	28.2777	-2.33118	0.00159155	0.029951	ENSMUSG00000120072	5	141102050	141145847	+	2173	lncRNA	novel transcript	-	6	26	0.0924484	0.472987
ENSMUSG00000027950	18.3869	93.5173	-2.33809	1.84866e-05	0.00124105	Chrnb2	3	89653502	89671939	-	8380	protein_coding	cholinergic receptor, nicotinic, beta polypeptide 2 (neuronal) [Source:MGI Symbol;Acc:MGI:87891]	-	20	86	0.0799087	0.405686
ENSMUSG00000082070	4.59149	23.9284	-2.34801	0.00227587	0.0387567	Gm1866	X	113501745	113502221	-	477	processed_pseudogene	predicted gene 1866 [Source:MGI Symbol;Acc:MGI:3037724]	-	5	22	0.350962	1.82322
ENSMUSG00000109904	22.0657	114.177	-2.36431	8.48135e-06	0.000653892	Gm45819	7	109719197	109720947	+	1751	TEC	predicted gene 45819 [Source:MGI Symbol;Acc:MGI:5804934]	-	24	105	0.458916	2.37049
ENSMUSG00000045613	381.664	1982.2	-2.37632	5.58476e-08	1.12276e-05	Chrm2	6	36365019	36505349	+	6053	protein_coding	cholinergic receptor, muscarinic 2, cardiac [Source:MGI Symbol;Acc:MGI:88397]	-	415	1823	2.29554	11.9056
ENSMUSG00000025323	51.4957	270.751	-2.39139	4.92091e-07	6.83972e-05	Sp4	12	118198668	118265175	-	5770	protein_coding	trans-acting transcription factor 4 [Source:MGI Symbol;Acc:MGI:107595]	zf-C2H2	56	249	0.324953	1.70592
ENSMUSG00000117484	9.18999	48.9369	-2.39575	0.000214401	0.00739665	Gm5500	18	8415129	8416047	+	919	processed_pseudogene	predicted pseudogene 5500 [Source:MGI Symbol;Acc:MGI:3647082]	-	10	45	0.364328	1.93568
ENSMUSG00000070327	80.006	425.152	-2.40783	1.58483e-07	2.65083e-05	Rnf213	11	119283926	119378244	+	16888	protein_coding	ring finger protein 213 [Source:MGI Symbol;Acc:MGI:1289196]	-	87	391	0.172484	0.915238
ENSMUSG00000021806	4.59149	25.0158	-2.41181	0.0016487	0.0306695	Nid2	14	19801333	19861855	+	5174	protein_coding	nidogen 2 [Source:MGI Symbol;Acc:MGI:1298229]	-	5	23	0.0323558	0.175726
ENSMUSG00000042129	4.59149	25.0158	-2.41181	0.0016487	0.0306695	Rassf4	6	116609969	116650913	-	9209	protein_coding	Ras association (RalGDS/AF-6) domain family member 4 [Source:MGI Symbol;Acc:MGI:2386853]	-	5	23	0.0181788	0.0987304
ENSMUSG00000037593	4.59149	25.0158	-2.41181	0.0016487	0.0306695	Rskr	11	78181667	78187631	+	4299	protein_coding	ribosomal protein S6 kinase related [Source:MGI Symbol;Acc:MGI:2652869]	-	5	23	0.0389413	0.211493
ENSMUSG00000090093	22.0657	118.526	-2.41819	5.30545e-06	0.000454409	Gm14399	2	174971286	174983805	-	2561	protein_coding	predicted gene 14399 [Source:MGI Symbol;Acc:MGI:3650082]	zf-C2H2	24	109	0.313769	1.68249
ENSMUSG00000104011	11.0294	59.8102	-2.42478	8.61201e-05	0.0038111	Gm32391	1	164286042	164292059	+	2970	lncRNA	predicted gene, 32391 [Source:MGI Symbol;Acc:MGI:5591550]	-	12	55	0.13528	0.732052
ENSMUSG00000097073	9.18999	50.0243	-2.42738	0.000138966	0.00533613	9430037G07Rik	9	88477378	88481569	-	3767	lncRNA	RIKEN cDNA 9430037G07 gene [Source:MGI Symbol;Acc:MGI:2444544]	-	10	46	0.0888817	0.482723
ENSMUSG00000025212	3.67178	20.6665	-2.45013	0.00338513	0.0494154	Sfxn3	19	45035942	45044822	+	3110	protein_coding	sideroflexin 3 [Source:MGI Symbol;Acc:MGI:2137679]	-	4	19	0.0430633	0.241507
ENSMUSG00000019990	43.2185	237.044	-2.45177	4.35575e-07	6.27514e-05	Pde7b	10	20273750	20600824	-	12444	protein_coding	phosphodiesterase 7B [Source:MGI Symbol;Acc:MGI:1352752]	-	47	218	0.126458	0.69252
ENSMUSG00000073016	83.6848	459.946	-2.45653	8.89019e-08	1.63987e-05	Uprt	X	103526424	103551096	+	2304	protein_coding	uracil phosphoribosyltransferase [Source:MGI Symbol;Acc:MGI:2685620]	-	91	423	1.32241	7.25761
ENSMUSG00000096544	4.59149	26.1031	-2.47291	0.00119746	0.0244155	Gm4617	3	124179316	124179646	+	331	processed_pseudogene	predicted pseudogene 4617 [Source:MGI Symbol;Acc:MGI:3704225]	-	5	24	0.505766	2.86628
ENSMUSG00000024411	11.0294	61.9849	-2.4762	5.87912e-05	0.00284179	Aqp4	18	15522553	15544039	-	6233	protein_coding	aquaporin 4 [Source:MGI Symbol;Acc:MGI:107387]	-	12	57	0.0644603	0.361504
ENSMUSG00000119961	5.5112	31.5397	-2.48807	0.000660977	0.0162643	ENSMUSG00000119961	1	59801225	59802558	-	1334	lncRNA	novel transcript	-	6	29	0.150593	0.859365
ENSMUSG00000031425	5.5112	31.5397	-2.48807	0.000660977	0.0162643	Plp1	X	135723420	135740482	+	5551	protein_coding	proteolipid protein (myelin) 1 [Source:MGI Symbol;Acc:MGI:97623]	-	6	29	0.0361899	0.20652
ENSMUSG00000100291	3.67178	21.7538	-2.5237	0.00237037	0.0387567	2310069B03Rik	6	82854845	82858834	-	1902	lncRNA	RIKEN cDNA 2310069B03 gene [Source:MGI Symbol;Acc:MGI:1916902]	-	4	20	0.0704137	0.415676
ENSMUSG00000120229	20.2263	117.438	-2.5297	2.29352e-06	0.000234545	ENSMUSG00000120229	X	73010067	73010654	+	588	lncRNA	novel transcript	-	22	108	1.25272	7.26076
ENSMUSG00000047146	22.0657	128.312	-2.53253	1.69389e-06	0.000183694	Tet1	10	62640349	62744775	-	15457	protein_coding	tet methylcytosine dioxygenase 1 [Source:MGI Symbol;Acc:MGI:1098693]	-	24	118	0.0519869	0.301781
ENSMUSG00000047415	10.1097	59.8102	-2.54884	4.39671e-05	0.0023581	Gpr68	12	100842941	100874457	-	7159	protein_coding	G protein-coupled receptor 68 [Source:MGI Symbol;Acc:MGI:2441763]	-	11	55	0.0514456	0.303701
ENSMUSG00000066842	39.5398	232.695	-2.55301	1.63166e-07	2.70623e-05	Hmcn1	1	150438275	150869186	-	21191	protein_coding	hemicentin 1 [Source:MGI Symbol;Acc:MGI:2685047]	-	43	214	0.0679399	0.399207
ENSMUSG00000047787	12.8688	77.2074	-2.5724	1.25266e-05	0.000903934	Flrt1	19	7069366	7083094	-	5872	protein_coding	fibronectin leucine rich transmembrane protein 1 [Source:MGI Symbol;Acc:MGI:3026647]	-	14	71	0.079827	0.477978
ENSMUSG00000083907	5.5112	33.7144	-2.58392	0.000372105	0.0108804	Plk-ps1	5	35711528	35713314	+	1787	processed_pseudogene	polo like kinase, pseudogene 1 [Source:MGI Symbol;Acc:MGI:103247]	-	6	31	0.112418	0.685761
ENSMUSG00000026443	4.59149	28.2777	-2.58786	0.000636793	0.0157696	Lrrn2	1	132808011	132867743	+	3595	protein_coding	leucine rich repeat protein 2, neuronal [Source:MGI Symbol;Acc:MGI:106037]	-	5	26	0.0465671	0.285897
ENSMUSG00000111171	4.59149	28.2777	-2.58786	0.000636793	0.0157696	Gm47815	10	42910989	42926215	+	1686	lncRNA	predicted gene, 47815 [Source:MGI Symbol;Acc:MGI:6097001]	-	5	26	0.0992934	0.609609
ENSMUSG00000102336	3.67178	22.8411	-2.59369	0.0011736	0.0239787	Gm37233	1	34466083	34472421	-	6339	lncRNA	predicted gene, 37233 [Source:MGI Symbol;Acc:MGI:5610461]	-	4	21	0.0211275	0.130959
ENSMUSG00000078889	16.5475	101.129	-2.60176	2.07336e-06	0.000215378	Gm14288	2	175581150	175592886	-	3438	protein_coding	predicted gene 14288 [Source:MGI Symbol;Acc:MGI:3706570]	-	18	93	0.175297	1.06933
ENSMUSG00000106547	9.18999	56.5482	-2.60385	3.90937e-05	0.00216132	B230303O12Rik	5	146125430	146131619	-	3645	lncRNA	RIKEN cDNA B230303O12 gene [Source:MGI Symbol;Acc:MGI:2442644]	-	10	52	0.0918566	0.563951
ENSMUSG00000033849	16.5475	102.216	-2.61717	1.8069e-06	0.000194878	B3galt2	1	143516402	143530352	+	9288	protein_coding	UDP-Gal:betaGlcNAc beta 1,3-galactosyltransferase, polypeptide 2 [Source:MGI Symbol;Acc:MGI:1349461]	-	18	94	0.0648871	0.400075
ENSMUSG00000116757	54.2548	334.904	-2.62294	3.47201e-08	7.53045e-06	Gm4786	17	16777508	16778305	+	798	processed_pseudogene	predicted gene 4786 [Source:MGI Symbol;Acc:MGI:3644879]	-	59	308	2.47547	15.2575
ENSMUSG00000109419	5.5112	34.8017	-2.62956	0.000280171	0.00914006	Gm45163	8	24710526	24720162	+	3987	lncRNA	predicted gene 45163 [Source:MGI Symbol;Acc:MGI:5753739]	-	6	32	0.0503864	0.317278
ENSMUSG00000022041	5.5112	34.8017	-2.62956	0.000280171	0.00914006	Chrna2	14	66372488	66390397	+	3787	protein_coding	cholinergic receptor, nicotinic, alpha polypeptide 2 (neuronal) [Source:MGI Symbol;Acc:MGI:87886]	-	6	32	0.0530474	0.334034
ENSMUSG00000040605	5.5112	34.8017	-2.62956	0.000280171	0.00914006	Bace2	16	97157942	97244136	+	7887	protein_coding	beta-site APP-cleaving enzyme 2 [Source:MGI Symbol;Acc:MGI:1860440]	-	6	32	0.0254711	0.160389
ENSMUSG00000118282	5.5112	34.8017	-2.62956	0.000280171	0.00914006	Gm4840	18	46488225	46490034	-	1810	processed_pseudogene	predicted gene 4840 [Source:MGI Symbol;Acc:MGI:3647072]	-	6	32	0.110989	0.698887
ENSMUSG00000058396	4.59149	29.3651	-2.64208	0.000466301	0.012836	Gpr182	10	127583145	127587601	-	3954	protein_coding	G protein-coupled receptor 182 [Source:MGI Symbol;Acc:MGI:109545]	-	5	27	0.0423391	0.269937
ENSMUSG00000074527	4.59149	29.3651	-2.64208	0.000466301	0.012836	Gm14296	2	176584302	176619602	-	9870	protein_coding	predicted gene 14296 [Source:MGI Symbol;Acc:MGI:3708667]	zf-C2H2	5	27	0.0169614	0.108139
ENSMUSG00000047298	34.9413	220.734	-2.65466	6.62618e-08	1.28217e-05	Kcnv2	19	27299988	27314579	+	5108	protein_coding	potassium channel, subfamily V, member 2 [Source:MGI Symbol;Acc:MGI:2670981]	-	38	203	0.249081	1.57102
ENSMUSG00000022899	3.67178	23.9284	-2.66045	0.000829981	0.018682	Slc15a2	16	36570539	36605324	-	7361	protein_coding	solute carrier family 15 (H+/peptide transporter), member 2 [Source:MGI Symbol;Acc:MGI:1890457]	-	4	22	0.0181941	0.118147
ENSMUSG00000121172	3.67178	23.9284	-2.66045	0.000829981	0.018682	ENSMUSG00000121172	5	88867948	88868675	-	728	lncRNA	novel transcript	-	4	22	0.183966	1.19461
ENSMUSG00000105851	3.67178	23.9284	-2.66045	0.000829981	0.018682	9130604C24Rik	5	137500935	137501890	+	956	lncRNA	RIKEN cDNA 9130604C24 gene [Source:MGI Symbol;Acc:MGI:1924957]	-	4	22	0.140091	0.909705
ENSMUSG00000097090	3.67178	23.9284	-2.66045	0.000829981	0.018682	Gm26724	17	27420006	27422045	+	1650	lncRNA	predicted gene, 26724 [Source:MGI Symbol;Acc:MGI:5477218]	-	4	22	0.0811678	0.527077
ENSMUSG00000058626	3.67178	23.9284	-2.66045	0.000829981	0.018682	Capn11	17	45941130	45970251	-	2708	protein_coding	calpain 11 [Source:MGI Symbol;Acc:MGI:1352490]	-	4	22	0.049456	0.321151
ENSMUSG00000084843	5.5112	35.889	-2.6738	0.000211448	0.00734745	B230312C02Rik	2	180012284	180027678	-	1703	lncRNA	RIKEN cDNA B230312C02 gene [Source:MGI Symbol;Acc:MGI:2444130]	-	6	33	0.117963	0.766011
ENSMUSG00000079559	5.5112	35.889	-2.6738	0.000211448	0.00734745	Colca2	9	51181558	51190951	-	1339	protein_coding	COLCA2 homolog [Source:MGI Symbol;Acc:MGI:2685530]	-	6	33	0.15003	0.974247
ENSMUSG00000063919	22.0657	142.447	-2.68317	3.68004e-07	5.46113e-05	Srrm4	5	116577334	116729876	-	8678	protein_coding	serine/arginine repetitive matrix 4 [Source:MGI Symbol;Acc:MGI:1916205]	-	24	131	0.0925976	0.596743
ENSMUSG00000096904	4.59149	30.4524	-2.69433	0.000342416	0.0101781	Lamtor3-ps	14	16057291	16063946	+	1745	protein_coding	late endosomal/lysosomal adaptor, MAPK and MTOR activator 3, pseudogene [Source:MGI Symbol;Acc:MGI:3781768]	-	5	28	0.0959362	0.634305
ENSMUSG00000115099	11.9491	78.2948	-2.69839	5.51947e-06	0.000457722	1700087I21Rik	14	103584343	103687303	+	5031	lncRNA	RIKEN cDNA 1700087I21 gene [Source:MGI Symbol;Acc:MGI:1923869]	-	13	72	0.0865161	0.565736
ENSMUSG00000053141	5.5112	36.9764	-2.71672	0.000121298	0.00475955	Ptprt	2	161363910	162503067	-	12611	protein_coding	protein tyrosine phosphatase, receptor type, T [Source:MGI Symbol;Acc:MGI:1321152]	-	6	34	0.0159298	0.106577
ENSMUSG00000106791	3.67178	25.0158	-2.72426	0.000589	0.0148659	4930553P18Rik	6	85981362	85986337	+	1659	lncRNA	RIKEN cDNA 4930553P18 gene [Source:MGI Symbol;Acc:MGI:1922605]	-	4	23	0.0807275	0.548046
ENSMUSG00000102923	3.67178	25.0158	-2.72426	0.000589	0.0148659	Gm31728	1	180083925	180103777	+	2256	lncRNA	predicted gene, 31728 [Source:MGI Symbol;Acc:MGI:5590887]	-	4	23	0.0593648	0.403018
ENSMUSG00000115354	3.67178	25.0158	-2.72426	0.000589	0.0148659	Gm49083	14	44042153	44049840	-	2385	lncRNA	predicted gene, 49083 [Source:MGI Symbol;Acc:MGI:6118469]	-	4	23	0.0561539	0.38122
ENSMUSG00000092167	3.67178	25.0158	-2.72426	0.000589	0.0148659	Gm3696	14	15369152	15386565	+	1814	protein_coding	predicted gene 3696 [Source:MGI Symbol;Acc:MGI:3781872]	-	4	23	0.0738296	0.501218
ENSMUSG00000098098	8.2703	55.4609	-2.72576	2.20899e-05	0.00140641	Bvht	18	61747529	61780560	+	3219	lncRNA	braveheart long non-coding RNA [Source:MGI Symbol;Acc:MGI:5434104]	-	9	51	0.0936116	0.626304
ENSMUSG00000087221	23.9051	160.932	-2.7442	9.60001e-08	1.7544e-05	BC037032	15	4049596	4056887	-	7125	lncRNA	cDNA Sequence BC037032 [Source:MGI Symbol;Acc:MGI:3040924]	-	26	148	0.122179	0.821131
ENSMUSG00000053835	16.5475	112.002	-2.74893	5.39201e-07	7.2396e-05	H2-T24	17	36316587	36331452	-	2182	protein_coding	histocompatibility 2, T region locus 24 [Source:MGI Symbol;Acc:MGI:95958]	-	18	103	0.276201	1.86603
ENSMUSG00000042604	5.5112	38.0637	-2.7584	9.21983e-05	0.00401704	Kcna4	2	107120984	107128847	+	4833	protein_coding	potassium voltage-gated channel, shaker-related subfamily, member 4 [Source:MGI Symbol;Acc:MGI:96661]	-	6	35	0.0415664	0.286277
ENSMUSG00000119926	5.5112	38.0637	-2.7584	9.21983e-05	0.00401704	Gm25047	X	35627552	35627655	+	104	snRNA	predicted gene, 25047 [Source:MGI Symbol;Acc:MGI:5454824]	-	6	35	1.93164	13.3036
ENSMUSG00000116895	3.67178	26.1031	-2.78536	0.000419448	0.0117261	Gm3435	17	15230438	15242711	+	1716	protein_coding	predicted gene 3435 [Source:MGI Symbol;Acc:MGI:3810125]	-	4	24	0.078046	0.552878
ENSMUSG00000028750	3.67178	26.1031	-2.78536	0.000419448	0.0117261	Pla2g2c	4	138452103	138473443	+	3612	protein_coding	phospholipase A2, group IIC [Source:MGI Symbol;Acc:MGI:106638]	-	4	24	0.0370783	0.262663
ENSMUSG00000034459	14.7082	102.216	-2.78575	5.20497e-07	7.08486e-05	Ifit1	19	34618271	34627409	+	2656	protein_coding	interferon-induced protein with tetratricopeptide repeats 1 [Source:MGI Symbol;Acc:MGI:99450]	-	16	94	0.201697	1.39906
ENSMUSG00000071531	11.0294	77.2074	-2.79249	3.24191e-06	0.000304693	Gprin2	14	33907645	33923610	-	10516	protein_coding	G protein regulated inducer of neurite outgrowth 2 [Source:MGI Symbol;Acc:MGI:2444560]	-	12	71	0.0382066	0.266897
ENSMUSG00000023827	5.5112	39.151	-2.79891	7.02462e-05	0.00329323	Agpat4	17	12337591	12438532	+	2701	protein_coding	1-acylglycerol-3-phosphate O-acyltransferase 4 (lysophosphatidic acid acyltransferase, delta) [Source:MGI Symbol;Acc:MGI:1915512]	-	6	36	0.0743763	0.526882
ENSMUSG00000120850	6.4309	46.7623	-2.83667	3.03616e-05	0.0017527	ENSMUSG00000120850	14	77777193	77778490	+	1298	lncRNA	novel transcript, sense intronic to Enox1	-	7	43	0.180564	1.30957
ENSMUSG00000044081	2.75205	20.6665	-2.8495	0.00338513	0.0494154	Zfp85os	13	67877325	67904957	+	4670	lncRNA	zinc finger protein 85, opposite strand [Source:MGI Symbol;Acc:MGI:1915521]	-	3	19	0.0215086	0.160832
ENSMUSG00000057378	2.75205	20.6665	-2.8495	0.00338513	0.0494154	Ryr3	2	112461700	113047441	-	18977	protein_coding	ryanodine receptor 3 [Source:MGI Symbol;Acc:MGI:99684]	-	3	19	0.005293	0.0395787
ENSMUSG00000058159	2.75205	20.6665	-2.8495	0.00338513	0.0494154	T2	17	8574824	8642345	+	2862	protein_coding	brachyury 2 [Source:MGI Symbol;Acc:MGI:104658]	-	3	19	0.0350962	0.262434
ENSMUSG00000056771	6.4309	47.8496	-2.86975	2.37703e-05	0.00148466	Gm10010	6	128164781	128177608	-	2794	lncRNA	predicted gene 10010 [Source:MGI Symbol;Acc:MGI:3641978]	-	7	44	0.0838841	0.622532
ENSMUSG00000023043	4.59149	34.8017	-2.88624	0.000102431	0.00431179	Krt18	15	101936615	101940462	+	1437	protein_coding	keratin 18 [Source:MGI Symbol;Acc:MGI:96692]	-	5	32	0.116499	0.880296
ENSMUSG00000120726	7.3506	55.4609	-2.89301	9.35096e-06	0.000708058	ENSMUSG00000120726	16	94525356	94525906	+	551	lncRNA	novel transcript	-	8	51	0.486123	3.65893
ENSMUSG00000074052	3.67178	28.2777	-2.90031	0.000214972	0.00739665	BC048644	8	122634572	122646429	+	5333	lncRNA	cDNA sequence BC048644 [Source:MGI Symbol;Acc:MGI:3039566]	-	4	26	0.0251129	0.192725
ENSMUSG00000091514	3.67178	28.2777	-2.90031	0.000214972	0.00739665	Gm17484	8	26244496	26259733	+	3987	lncRNA	predicted gene, 17484 [Source:MGI Symbol;Acc:MGI:4937118]	-	4	26	0.0335909	0.257788
ENSMUSG00000026012	29.4232	222.909	-2.91576	7.50877e-09	1.95001e-06	Cd28	1	60755959	60812518	+	6122	protein_coding	CD28 antigen [Source:MGI Symbol;Acc:MGI:88327]	-	32	205	0.175011	1.32372
ENSMUSG00000020914	2.75205	21.7538	-2.92307	0.00237037	0.0387567	Top2a	11	98883769	98915015	-	9013	protein_coding	topoisomerase (DNA) II alpha [Source:MGI Symbol;Acc:MGI:98790]	-	3	20	0.0111445	0.0877195
ENSMUSG00000035896	5.5112	43.5003	-2.95046	2.42341e-05	0.00148543	Rnase1	14	51382455	51384242	-	992	protein_coding	ribonuclease, RNase A family, 1 (pancreatic) [Source:MGI Symbol;Acc:MGI:97919]	-	6	40	0.20251	1.59398
ENSMUSG00000072902	5.5112	43.5003	-2.95046	2.42341e-05	0.00148543	Gm10435	11	58893736	58898119	+	2926	lncRNA	predicted gene 10435 [Source:MGI Symbol;Acc:MGI:3642820]	-	6	40	0.068657	0.540407
ENSMUSG00000087368	5.5112	43.5003	-2.95046	2.42341e-05	0.00148543	BC065397	X	135642573	135704113	+	3515	lncRNA	cDNA sequence BC065397 [Source:MGI Symbol;Acc:MGI:3584520]	-	6	40	0.0571523	0.449853
ENSMUSG00000002227	5.5112	43.5003	-2.95046	2.42341e-05	0.00148543	Mov10	3	104702152	104725879	-	5607	protein_coding	Mov10 RISC complex RNA helicase [Source:MGI Symbol;Acc:MGI:97054]	-	6	40	0.0358285	0.28201
ENSMUSG00000041696	5.5112	43.5003	-2.95046	2.42341e-05	0.00148543	Rasl12	9	65305788	65322135	+	6568	protein_coding	RAS-like, family 12 [Source:MGI Symbol;Acc:MGI:1918034]	-	6	40	0.0305862	0.240748
ENSMUSG00000035606	23.9051	185.94	-2.95245	9.14291e-09	2.34355e-06	Ky	9	102382949	102423438	+	5879	protein_coding	kyphoscoliosis peptidase [Source:MGI Symbol;Acc:MGI:96709]	-	26	171	0.148074	1.14982
ENSMUSG00000026870	3.67178	29.3651	-2.95452	0.000154712	0.00583853	Cutal	2	34764408	34782144	+	2441	protein_coding	cutA divalent cation tolerance homolog-like [Source:MGI Symbol;Acc:MGI:1925246]	-	4	27	0.0548656	0.437252
ENSMUSG00000030486	7.3506	58.7229	-2.97529	4.84488e-06	0.000421249	Zfp108	7	23954219	23961870	+	2721	protein_coding	zinc finger protein 108 [Source:MGI Symbol;Acc:MGI:1891198]	zf-C2H2	8	54	0.0984395	0.784514
ENSMUSG00000026532	47.817	379.484	-2.98493	5.10301e-10	1.70709e-07	Spta1	1	174000342	174076016	+	9691	protein_coding	spectrin alpha, erythrocytic 1 [Source:MGI Symbol;Acc:MGI:98385]	-	52	349	0.179656	1.42361
ENSMUSG00000120742	2.75205	22.8411	-2.99307	0.0011736	0.0239787	ENSMUSG00000120742	18	45691125	45692400	-	1276	lncRNA	novel transcript, antisense to Kcnn2	-	3	21	0.0787188	0.650585
ENSMUSG00000029298	10.1097	81.5567	-2.9955	7.57844e-07	9.58818e-05	Gbp9	5	105225496	105287405	-	5173	protein_coding	guanylate-binding protein 9 [Source:MGI Symbol;Acc:MGI:3605620]	-	11	75	0.0711964	0.573132
ENSMUSG00000028020	3.67178	30.4524	-3.00677	0.000111734	0.00460397	Glrb	3	80750906	80820967	-	4655	protein_coding	glycine receptor, beta subunit [Source:MGI Symbol;Acc:MGI:95751]	-	4	28	0.0287706	0.237779
ENSMUSG00000105112	3.67178	30.4524	-3.00677	0.000111734	0.00460397	Gm42778	5	111126531	111127083	+	553	TEC	predicted gene 42778 [Source:MGI Symbol;Acc:MGI:5662915]	-	4	28	0.242183	2.00156
ENSMUSG00000034533	5.5112	46.7623	-3.05451	1.11765e-05	0.000813984	Scn10a	9	119437522	119548388	-	7966	protein_coding	sodium channel, voltage-gated, type X, alpha [Source:MGI Symbol;Acc:MGI:108029]	-	6	43	0.0252185	0.213385
ENSMUSG00000039607	4.59149	39.151	-3.05559	2.41467e-05	0.00148543	Rbms3	9	116401814	117701749	-	11096	protein_coding	RNA binding motif, single stranded interacting protein [Source:MGI Symbol;Acc:MGI:2444477]	-	5	36	0.0150873	0.128254
ENSMUSG00000109115	3.67178	31.5397	-3.0572	8.09767e-05	0.00362412	Gm44669	7	67329083	67331051	-	1969	TEC	predicted gene 44669 [Source:MGI Symbol;Acc:MGI:5753245]	-	4	29	0.0680177	0.582221
ENSMUSG00000048899	2.75205	23.9284	-3.05983	0.000829981	0.018682	Rimkla	4	119322480	119349825	-	4158	protein_coding	ribosomal modification protein rimK-like family member A [Source:MGI Symbol;Acc:MGI:3040686]	-	3	22	0.0241571	0.209158
ENSMUSG00000114892	11.9491	101.129	-3.06711	1.70868e-07	2.81035e-05	Gm5463	14	63566669	63583084	+	1799	lncRNA	predicted gene 5463 [Source:MGI Symbol;Acc:MGI:3779490]	-	13	93	0.241947	2.04356
ENSMUSG00000063364	3.67178	32.6271	-3.10592	5.88889e-05	0.00284179	3300002I08Rik	2	150152855	150204685	-	2117	protein_coding	RIKEN cDNA 3300002I08 gene [Source:MGI Symbol;Acc:MGI:1916527]	-	4	30	0.0632626	0.560191
ENSMUSG00000114172	3.67178	32.6271	-3.10592	5.88889e-05	0.00284179	Gm36298	13	62787700	62791066	-	1732	processed_pseudogene	predicted gene, 36298 [Source:MGI Symbol;Acc:MGI:5595457]	-	4	30	0.077325	0.684714
ENSMUSG00000120070	6.4309	56.5482	-3.11018	2.8657e-06	0.000278622	ENSMUSG00000120070	15	96540399	96541928	+	1530	lncRNA	novel transcript, antisense to Slc38a1	-	7	52	0.153184	1.34353
ENSMUSG00000090957	5.5112	48.9369	-3.11992	6.74687e-06	0.000539122	Gm7535	17	18131302	18133078	-	1777	processed_pseudogene	predicted gene 7535 [Source:MGI Symbol;Acc:MGI:3644434]	-	6	45	0.11305	1.00106
ENSMUSG00000029130	2.75205	25.0158	-3.12363	0.000589	0.0148659	Rnf32	5	29400990	29433455	+	6761	protein_coding	ring finger protein 32 [Source:MGI Symbol;Acc:MGI:1861747]	-	3	23	0.0148566	0.134478
ENSMUSG00000005268	25.7444	227.258	-3.1354	8.29709e-10	2.64129e-07	Prlr	15	10177324	10349266	+	15339	protein_coding	prolactin receptor [Source:MGI Symbol;Acc:MGI:97763]	-	28	209	0.061118	0.538623
ENSMUSG00000046699	3.67178	33.7144	-3.15305	4.29727e-05	0.00231104	Slitrk4	X	63308491	63320602	-	8743	protein_coding	SLIT and NTRK-like family, member 4 [Source:MGI Symbol;Acc:MGI:2442509]	-	4	31	0.0153182	0.140164
ENSMUSG00000046152	3.67178	33.7144	-3.15305	4.29727e-05	0.00231104	Fut10	8	31677359	31751766	+	5007	protein_coding	fucosyltransferase 10 [Source:MGI Symbol;Acc:MGI:2384748]	-	4	31	0.0267479	0.244748
ENSMUSG00000038010	3.67178	33.7144	-3.15305	4.29727e-05	0.00231104	Ccdc138	10	58333770	58412066	+	5102	protein_coding	coiled-coil domain containing 138 [Source:MGI Symbol;Acc:MGI:1923388]	-	4	31	0.0262499	0.240191
ENSMUSG00000103839	4.59149	42.413	-3.17071	1.04861e-05	0.000778159	Gm37607	1	58422671	58425293	-	2623	TEC	predicted gene, 37607 [Source:MGI Symbol;Acc:MGI:5610835]	-	5	39	0.0638234	0.587763
ENSMUSG00000043895	5.5112	51.1116	-3.1825	3.21674e-06	0.000303873	S1pr2	9	20873657	20888077	-	7971	protein_coding	sphingosine-1-phosphate receptor 2 [Source:MGI Symbol;Acc:MGI:99569]	-	6	47	0.0252027	0.233088
ENSMUSG00000087478	2.75205	26.1031	-3.18473	0.000419448	0.0117261	4930506C21Rik	17	8512164	8529912	-	2208	lncRNA	RIKEN cDNA 4930506C21 gene [Source:MGI Symbol;Acc:MGI:1922310]	-	3	24	0.0454915	0.429683
ENSMUSG00000027208	3.67178	34.8017	-3.19868	3.14646e-05	0.00179229	Fgf7	2	125876578	125933105	+	3248	protein_coding	fibroblast growth factor 7 [Source:MGI Symbol;Acc:MGI:95521]	-	4	32	0.0412337	0.389466
ENSMUSG00000039488	3.67178	34.8017	-3.19868	3.14646e-05	0.00179229	Cntn5	9	9660896	10904780	-	4531	protein_coding	contactin 5 [Source:MGI Symbol;Acc:MGI:3042287]	-	4	32	0.0295579	0.279185
ENSMUSG00000052485	3.67178	34.8017	-3.19868	3.14646e-05	0.00179229	Tmem171	13	98822743	98831342	-	1583	protein_coding	transmembrane protein 171 [Source:MGI Symbol;Acc:MGI:2685751]	-	4	32	0.0846032	0.799107
ENSMUSG00000117444	15.6278	144.622	-3.19918	4.84278e-09	1.29165e-06	Gm50020	17	75079137	75126930	-	2040	lncRNA	predicted gene, 50020 [Source:MGI Symbol;Acc:MGI:6275315]	-	17	133	0.279014	2.57725
ENSMUSG00000078868	6.4309	60.8975	-3.21687	1.17426e-06	0.000135534	Gm14412	2	177006313	177016100	-	1581	protein_coding	predicted gene 14412 [Source:MGI Symbol;Acc:MGI:3652251]	zf-C2H2	7	56	0.148243	1.40021
ENSMUSG00000000948	5.5112	53.2863	-3.24248	1.98414e-06	0.000209417	Gm38393	7	59623897	59654812	-	5216	protein_coding	predicted gene, 38393 [Source:MGI Symbol;Acc:MGI:5613898]	-	6	49	0.0385143	0.371359
ENSMUSG00000117919	3.67178	35.889	-3.24292	2.31155e-05	0.00145297	Gm41717	18	44448719	44462339	+	2793	lncRNA	predicted gene, 41717 [Source:MGI Symbol;Acc:MGI:5624602]	-	4	33	0.0479509	0.467066
ENSMUSG00000111722	2.75205	28.2777	-3.29968	0.000214972	0.00739665	Gm47270	9	65360897	65367681	+	791	lncRNA	predicted gene, 47270 [Source:MGI Symbol;Acc:MGI:6096107]	-	3	26	0.126985	1.29937
ENSMUSG00000026980	7.3506	73.9454	-3.30724	2.2345e-07	3.55664e-05	Ly75	2	60122447	60213647	-	6905	protein_coding	lymphocyte antigen 75 [Source:MGI Symbol;Acc:MGI:106662]	-	8	68	0.0387913	0.389297
ENSMUSG00000033792	21.146	210.949	-3.3103	3.42767e-10	1.18688e-07	Atp7a	X	105070882	105168532	+	8734	protein_coding	ATPase, Cu++ transporting, alpha polypeptide [Source:MGI Symbol;Acc:MGI:99400]	-	23	194	0.0881704	0.87806
ENSMUSG00000014453	1.83232	19.5791	-3.32611	0.00159793	0.029951	Blk	14	63610285	63654486	-	2698	protein_coding	B lymphoid kinase [Source:MGI Symbol;Acc:MGI:88169]	-	2	18	0.0248197	0.263734
ENSMUSG00000057173	1.83232	19.5791	-3.32611	0.00159793	0.029951	Rfx8	1	39704461	39760157	-	2139	protein_coding	regulatory factor X 8 [Source:MGI Symbol;Acc:MGI:3588206]	RFX	2	18	0.031306	0.332658
ENSMUSG00000072915	4.59149	47.8496	-3.34426	2.75169e-06	0.000270199	Gm12258	11	58737984	58752782	+	4429	protein_coding	predicted gene 12258 [Source:MGI Symbol;Acc:MGI:3651534]	zf-C2H2	5	44	0.0377983	0.39272
ENSMUSG00000101660	9.18999	94.6046	-3.34507	3.66059e-08	7.85315e-06	Gm18666	1	93833966	93844490	+	958	unprocessed_pseudogene	predicted gene, 18666 [Source:MGI Symbol;Acc:MGI:5010851]	-	10	87	0.349496	3.58996
ENSMUSG00000116673	5.5112	57.6356	-3.35544	7.73676e-07	9.66459e-05	A630089N07Rik	16	97802510	97883650	-	4251	protein_coding	RIKEN cDNA A630089N07 gene [Source:MGI Symbol;Acc:MGI:2444323]	-	6	53	0.0472572	0.492856
ENSMUSG00000027171	14.7082	152.233	-3.35987	1.05779e-09	3.31391e-07	Prrg4	2	104661086	104680221	-	3165	protein_coding	proline rich Gla (G-carboxyglutamic acid) 4 (transmembrane) [Source:MGI Symbol;Acc:MGI:2442211]	-	16	140	0.16926	1.7486
ENSMUSG00000089983	1.83232	20.6665	-3.40363	0.00108459	0.0225682	2010320O07Rik	18	38342825	38362216	+	788	lncRNA	RIKEN cDNA 2010320O07 gene [Source:MGI Symbol;Acc:MGI:1917131]	-	2	19	0.084979	0.953154
ENSMUSG00000063687	1.83232	20.6665	-3.40363	0.00108459	0.0225682	Pcdhb5	18	37453434	37456968	+	3535	protein_coding	protocadherin beta 5 [Source:MGI Symbol;Acc:MGI:2136739]	-	2	19	0.018943	0.212471
ENSMUSG00000109367	1.83232	20.6665	-3.40363	0.00108459	0.0225682	Gm18782	7	80629641	80631039	+	1399	processed_pseudogene	predicted gene, 18782 [Source:MGI Symbol;Acc:MGI:5010967]	-	2	19	0.0478652	0.536873
ENSMUSG00000109206	9.18999	101.129	-3.44117	1.40697e-08	3.518e-06	Gm45137	7	120638361	120642775	+	4415	TEC	predicted gene 45137 [Source:MGI Symbol;Acc:MGI:5753713]	-	10	93	0.0758363	0.832699
ENSMUSG00000086502	3.67178	41.3257	-3.4458	3.889e-06	0.000344203	B130055M24Rik	7	127047807	127059532	+	2601	lncRNA	RIKEN cDNA B130055M24 gene [Source:MGI Symbol;Acc:MGI:3590645]	-	4	38	0.0514906	0.577536
ENSMUSG00000120081	53.3351	593.687	-3.47328	6.71822e-13	3.58371e-10	ENSMUSG00000120081	11	31820874	31821796	+	923	lncRNA	novel transcript	-	58	546	2.10394	23.3844
ENSMUSG00000049687	1.83232	21.7538	-3.4772	0.000739506	0.0177132	Pheta2	15	82223143	82229944	+	3311	protein_coding	PH domain containing endocytic trafficking adaptor 2 [Source:MGI Symbol;Acc:MGI:2443609]	-	2	20	0.0202245	0.238785
ENSMUSG00000048327	1.83232	21.7538	-3.4772	0.000739506	0.0177132	Ckap2l	2	129110130	129139132	-	3137	protein_coding	cytoskeleton associated protein 2-like [Source:MGI Symbol;Acc:MGI:1917716]	-	2	20	0.0213463	0.252029
ENSMUSG00000107810	11.0294	125.05	-3.48734	2.62421e-09	7.50637e-07	Gm18609	6	128162240	128165840	+	3601	processed_pseudogene	predicted gene, 18609 [Source:MGI Symbol;Acc:MGI:5010794]	-	12	115	0.111575	1.26244
ENSMUSG00000026315	3.67178	43.5003	-3.51958	2.20061e-06	0.000226215	Serpinb8	1	107517736	107538214	+	4795	protein_coding	serine (or cysteine) peptidase inhibitor, clade B, member 8 [Source:MGI Symbol;Acc:MGI:894657]	-	4	40	0.0279305	0.329767
ENSMUSG00000091405	5.5112	65.2468	-3.53404	1.29022e-07	2.29416e-05	H4c14	3	96168998	96170627	-	1630	protein_coding	H4 clustered histone 14 [Source:MGI Symbol;Acc:MGI:2140113]	-	6	60	0.123246	1.45512
ENSMUSG00000039683	1.83232	22.8411	-3.5472	0.000506526	0.0135702	Sdk1	5	141227245	142201341	+	11087	protein_coding	sidekick cell adhesion molecule 1 [Source:MGI Symbol;Acc:MGI:2444413]	-	2	21	0.00603982	0.0748757
ENSMUSG00000081670	1.83232	22.8411	-3.5472	0.000506526	0.0135702	Gm15697	6	38519238	38523009	-	2902	unprocessed_pseudogene	predicted gene 15697 [Source:MGI Symbol;Acc:MGI:3783138]	-	2	21	0.0230749	0.28606
ENSMUSG00000039252	4.59149	57.6356	-3.61212	2.27052e-07	3.58505e-05	Lgi2	5	52690859	52723804	-	6528	protein_coding	leucine-rich repeat LGI family, member 2 [Source:MGI Symbol;Acc:MGI:2180196]	-	5	53	0.0256447	0.320946
ENSMUSG00000028417	1.83232	23.9284	-3.61396	0.000240916	0.00811427	Tal2	4	53779705	53788712	+	2971	protein_coding	T cell acute lymphocytic leukemia 2 [Source:MGI Symbol;Acc:MGI:99540]	bHLH	2	22	0.022539	0.292722
ENSMUSG00000073733	1.83232	23.9284	-3.61396	0.000240916	0.00811427	Cplane2	4	140941267	140954067	+	1879	protein_coding	ciliogenesis and planar polarity effector 2 [Source:MGI Symbol;Acc:MGI:1923416]	-	2	22	0.0356378	0.462841
ENSMUSG00000094463	1.83232	23.9284	-3.61396	0.000240916	0.00811427	Gm8546	13	89725275	89726538	-	1264	processed_pseudogene	predicted gene 8546 [Source:MGI Symbol;Acc:MGI:3647346]	-	2	22	0.0529774	0.688036
ENSMUSG00000033082	1.83232	23.9284	-3.61396	0.000240916	0.00811427	Clec1a	6	129401735	129428963	-	5180	protein_coding	C-type lectin domain family 1, member a [Source:MGI Symbol;Acc:MGI:2444151]	-	2	22	0.0129273	0.167891
ENSMUSG00000003279	1.83232	23.9284	-3.61396	0.000240916	0.00811427	Dlgap1	17	70276068	71128408	+	17890	protein_coding	DLG associated protein 1 [Source:MGI Symbol;Acc:MGI:1346065]	-	2	22	0.00374307	0.0486125
ENSMUSG00000040187	4.59149	59.8102	-3.66544	1.41575e-07	2.49488e-05	Arntl2	6	146697553	146735027	+	5691	protein_coding	aryl hydrocarbon receptor nuclear translocator-like 2 [Source:MGI Symbol;Acc:MGI:2684845]	bHLH	5	55	0.0294164	0.382041
ENSMUSG00000104546	1.83232	25.0158	-3.67776	0.000167283	0.00622956	Gm43858	3	152091897	152093674	+	1778	TEC	predicted gene 43858 [Source:MGI Symbol;Acc:MGI:5663995]	-	2	23	0.0376622	0.511366
ENSMUSG00000031825	1.83232	25.0158	-3.67776	0.000167283	0.00622956	Crispld2	8	120719177	120779532	+	4777	protein_coding	cysteine-rich secretory protein LCCL domain containing 2 [Source:MGI Symbol;Acc:MGI:1926142]	-	2	23	0.0140179	0.19033
ENSMUSG00000017830	1.83232	25.0158	-3.67776	0.000167283	0.00622956	Dhx58	11	100585710	100595097	-	3272	protein_coding	DEXH (Asp-Glu-X-His) box polypeptide 58 [Source:MGI Symbol;Acc:MGI:1931560]	-	2	23	0.0204656	0.277875
ENSMUSG00000085875	1.83232	26.1031	-3.73887	0.000116677	0.00473763	Gm12905	4	123798855	123811816	-	3206	lncRNA	predicted gene 12905 [Source:MGI Symbol;Acc:MGI:3702581]	-	2	24	0.0208869	0.295926
ENSMUSG00000090942	23.9051	325.118	-3.75819	3.28487e-13	1.85238e-10	F830016B08Rik	18	60426452	60436088	+	3297	protein_coding	RIKEN cDNA F830016B08 gene [Source:MGI Symbol;Acc:MGI:3588218]	-	26	299	0.264036	3.58499
ENSMUSG00000109882	0.912616	14.1425	-3.77141	0.00334606	0.0492844	Gm18706	7	45741320	45742385	-	1066	processed_pseudogene	predicted gene, 18706 [Source:MGI Symbol;Acc:MGI:5010891]	-	1	13	0.0314088	0.482083
ENSMUSG00000112345	0.912616	14.1425	-3.77141	0.00334606	0.0492844	Gm40652	10	56993318	57033717	+	895	lncRNA	predicted gene, 40652 [Source:MGI Symbol;Acc:MGI:5623537]	-	1	13	0.0374098	0.57419
ENSMUSG00000112117	0.912616	14.1425	-3.77141	0.00334606	0.0492844	Rmst	10	91906899	92001132	-	8342	lncRNA	rhabdomyosarcoma 2 associated transcript (non-coding RNA) [Source:MGI Symbol;Acc:MGI:1099806]	-	1	13	0.00401363	0.061604
ENSMUSG00000057899	1.83232	27.1904	-3.79749	8.1742e-05	0.00363535	Adgrf2	17	43007021	43053070	-	3668	protein_coding	adhesion G protein-coupled receptor F2 [Source:MGI Symbol;Acc:MGI:2182728]	-	2	25	0.0182561	0.26943
ENSMUSG00000048521	3.67178	53.2863	-3.81161	1.51019e-07	2.61462e-05	Cxcr6	9	123635540	123640825	+	1931	protein_coding	chemokine (C-X-C motif) receptor 6 [Source:MGI Symbol;Acc:MGI:1934582]	-	4	49	0.0693563	1.00311
ENSMUSG00000027690	2.75205	41.3257	-3.84517	8.6112e-07	0.000105565	Slc2a2	3	28752052	28785508	+	5755	protein_coding	solute carrier family 2 (facilitated glucose transporter), member 2 [Source:MGI Symbol;Acc:MGI:1095438]	-	3	38	0.0174536	0.26102
ENSMUSG00000058975	1.83232	28.2777	-3.85382	5.75184e-05	0.00280306	Kcnc1	7	46045921	46088128	+	9458	protein_coding	potassium voltage gated channel, Shaw-related subfamily, member 1 [Source:MGI Symbol;Acc:MGI:96667]	-	2	26	0.00708009	0.10867
ENSMUSG00000039099	0.912616	15.2298	-3.87743	0.00213372	0.0377358	Wdr93	7	79392911	79435698	+	2285	protein_coding	WD repeat domain 93 [Source:MGI Symbol;Acc:MGI:3646885]	-	1	14	0.0146528	0.242202
ENSMUSG00000120803	9.18999	137.01	-3.87882	8.53526e-11	3.23962e-08	ENSMUSG00000120803	13	9178009	9180555	+	2547	lncRNA	novel transcript, sense intronic to Larp4b	-	10	126	0.131456	1.95559
ENSMUSG00000113965	1.83232	29.3651	-3.90803	4.06483e-05	0.00221623	A730091E23Rik	13	32522802	32526626	+	3825	TEC	RIKEN cDNA A730091E23 gene [Source:MGI Symbol;Acc:MGI:2442493]	-	2	27	0.0175068	0.279041
ENSMUSG00000095332	5.5112	86.9934	-3.94839	1.94117e-09	5.71835e-07	Gm9821	2	91776048	91779033	+	2034	lncRNA	predicted gene 9821 [Source:MGI Symbol;Acc:MGI:3704208]	-	6	80	0.0987662	1.5548
ENSMUSG00000001986	0.912616	16.3172	-3.97618	0.00136958	0.0270855	Gria3	X	40489731	40767478	+	9859	protein_coding	glutamate receptor, ionotropic, AMPA3 (alpha 3) [Source:MGI Symbol;Acc:MGI:95810]	-	1	15	0.00339606	0.0601442
ENSMUSG00000078887	0.912616	16.3172	-3.97618	0.00136958	0.0270855	Gm6710	2	175661012	175673041	+	3440	protein_coding	predicted gene 6710 [Source:MGI Symbol;Acc:MGI:3779623]	zf-C2H2	1	15	0.00973306	0.172373
ENSMUSG00000021590	0.912616	17.4045	-4.06861	0.000884859	0.0190245	Spata9	13	76115269	76147091	+	1677	protein_coding	spermatogenesis associated 9 [Source:MGI Symbol;Acc:MGI:1922821]	-	1	16	0.0199653	0.377157
ENSMUSG00000078161	0.912616	17.4045	-4.06861	0.000884859	0.0190245	Erich3	3	154369496	154473427	+	8963	protein_coding	glutamate rich 3 [Source:MGI Symbol;Acc:MGI:1919095]	-	1	16	0.00373555	0.0705671
ENSMUSG00000120203	0.912616	17.4045	-4.06861	0.000884859	0.0190245	ENSMUSG00000120203	19	32734084	32734782	-	699	lncRNA	novel transcript	-	1	16	0.0478995	0.904854
ENSMUSG00000102796	1.83232	33.7144	-4.10655	1.05718e-05	0.000778569	Gm37711	4	131832141	131836674	-	1749	TEC	predicted gene, 37711 [Source:MGI Symbol;Acc:MGI:5610939]	-	2	31	0.0382867	0.70066
ENSMUSG00000046196	1.83232	33.7144	-4.10655	1.05718e-05	0.000778569	Ttc39d	17	80514889	80525365	+	2438	protein_coding	tetratricopeptide repeat domain 39D [Source:MGI Symbol;Acc:MGI:1914987]	-	2	31	0.0274666	0.502648
ENSMUSG00000119981	0.912616	19.5791	-4.23739	0.000376589	0.0109305	ENSMUSG00000119981	11	30218270	30220043	+	1774	lncRNA	novel transcript	-	1	18	0.0188736	0.401102
ENSMUSG00000040434	0.912616	19.5791	-4.23739	0.000376589	0.0109305	Large2	2	92195391	92205214	-	5837	protein_coding	LARGE xylosyl- and glucuronyltransferase 2 [Source:MGI Symbol;Acc:MGI:2443769]	-	1	18	0.00573612	0.121904
ENSMUSG00000114382	0.912616	19.5791	-4.23739	0.000376589	0.0109305	Gm4814	13	93209812	93211265	+	964	lncRNA	predicted gene 4814 [Source:MGI Symbol;Acc:MGI:3647983]	-	1	18	0.0347321	0.738127
ENSMUSG00000038843	11.0294	213.123	-4.25597	1.6711e-13	9.99471e-11	Gcnt1	19	17303505	17350208	-	5760	protein_coding	glucosaminyl (N-acetyl) transferase 1, core 2 [Source:MGI Symbol;Acc:MGI:95676]	-	12	196	0.0697536	1.34515
ENSMUSG00000028051	0.912616	20.6665	-4.31492	0.000248027	0.00824125	Hcn3	3	89053381	89067503	-	4154	protein_coding	hyperpolarization-activated, cyclic nucleotide-gated K+ 3 [Source:MGI Symbol;Acc:MGI:1298211]	-	1	19	0.00806012	0.18081
ENSMUSG00000087424	0.912616	21.7538	-4.38848	0.000164371	0.00616764	5730405O15Rik	X	12907989	12911536	+	2101	lncRNA	RIKEN cDNA 5730405O15 gene [Source:MGI Symbol;Acc:MGI:1917739]	-	1	20	0.0159361	0.376305
ENSMUSG00000075569	0.912616	21.7538	-4.38848	0.000164371	0.00616764	Rsph10b	5	143869853	143922537	+	3101	protein_coding	radial spoke head 10 homolog B (Chlamydomonas) [Source:MGI Symbol;Acc:MGI:1922386]	-	1	20	0.0107971	0.254955
ENSMUSG00000120126	1.83232	41.3257	-4.39931	8.6112e-07	0.000105565	ENSMUSG00000120126	8	40577674	40598797	+	1477	lncRNA	novel transcript	-	2	38	0.0453375	1.01704
ENSMUSG00000112163	1.83232	42.413	-4.43667	6.39568e-07	8.41543e-05	Gm8188	10	82266538	82268227	+	1690	processed_pseudogene	predicted gene 8188 [Source:MGI Symbol;Acc:MGI:3646272]	-	2	39	0.0396234	0.912249
ENSMUSG00000052407	1.83232	43.5003	-4.47309	4.76602e-07	6.67141e-05	Ccdc171	4	83443782	83782907	+	5999	protein_coding	coiled-coil domain containing 171 [Source:MGI Symbol;Acc:MGI:1922152]	-	2	40	0.0111624	0.263583
ENSMUSG00000041633	1.83232	44.5876	-4.50861	3.56323e-07	5.32783e-05	Kctd12b	X	152468150	152479387	-	4906	protein_coding	potassium channel tetramerisation domain containing 12b [Source:MGI Symbol;Acc:MGI:2444667]	-	2	41	0.0136493	0.330363
ENSMUSG00000097960	0.912616	23.9284	-4.52524	4.95961e-05	0.00247191	A330074K22Rik	8	120931173	120954969	-	2489	lncRNA	RIKEN cDNA A330074K22 gene [Source:MGI Symbol;Acc:MGI:3045392]	-	1	22	0.0134519	0.349408
ENSMUSG00000120411	0.912616	25.0158	-4.58905	3.36527e-05	0.00190316	ENSMUSG00000120411	15	38710935	38711585	+	516	lncRNA	novel transcript	-	1	23	0.0648871	1.76203
ENSMUSG00000084803	0.912616	28.2777	-4.7651	1.08654e-05	0.000794262	5830444B04Rik	4	155483220	155506161	-	5410	lncRNA	RIKEN cDNA 5830444B04 gene [Source:MGI Symbol;Acc:MGI:3603170]	-	1	26	0.00618886	0.189982
ENSMUSG00000113216	1.83232	53.2863	-4.76511	2.9815e-08	6.68703e-06	Gm40841	13	28578436	28604049	-	6545	lncRNA	predicted gene, 40841 [Source:MGI Symbol;Acc:MGI:5623726]	-	2	49	0.0102312	0.295953
ENSMUSG00000120630	0.912616	31.5397	-4.92199	3.67596e-06	0.000328292	ENSMUSG00000120630	3	123058447	123060305	+	1172	lncRNA	novel transcript	-	1	29	0.028568	0.978151
ENSMUSG00000087266	0.912616	32.6271	-4.97071	2.58666e-06	0.000257843	Gm15991	8	68409421	68430703	+	4148	lncRNA	predicted gene 15991 [Source:MGI Symbol;Acc:MGI:3801813]	-	1	30	0.00807178	0.285903
ENSMUSG00000002324	0.912616	34.8017	-5.06347	1.29886e-06	0.000147331	Rec8	14	55855494	55862852	+	2935	protein_coding	REC8 meiotic recombination protein [Source:MGI Symbol;Acc:MGI:1929645]	-	1	32	0.0114077	0.431
ENSMUSG00000114985	0.912616	35.889	-5.10771	9.26662e-07	0.000112206	1810028F09Rik	14	51380327	51381574	-	1248	lncRNA	RIKEN cDNA 1810028F09 gene [Source:MGI Symbol;Acc:MGI:1913530]	-	1	33	0.0268283	1.04529
ENSMUSG00000047193	3.67178	145.709	-5.26085	8.87058e-15	6.7338e-12	Dync2h1	9	6928503	7184446	-	16348	protein_coding	dynein cytoplasmic 2 heavy chain 1 [Source:MGI Symbol;Acc:MGI:107736]	-	4	134	0.00819225	0.324023
ENSMUSG00000072852	0.912616	48.9369	-5.55384	1.65322e-08	3.97923e-06	2310040G07Rik	5	77076215	77095605	+	908	transcribed_unprocessed_pseudogene	RIKEN cDNA 2310040G07 gene [Source:MGI Symbol;Acc:MGI:1917534]	-	1	45	0.0368742	1.95913
ENSMUSG00000037921	0.912616	58.7229	-5.81626	1.09629e-09	3.38085e-07	Ddx60	8	62381121	62491278	+	8684	protein_coding	DExD/H box helicase 60 [Source:MGI Symbol;Acc:MGI:2384570]	-	1	54	0.00385557	0.245816
ENSMUSG00000027015	1.38778e-17	10.8805	-6.4642	0.00243493	0.0387567	Cybrd1	2	70948267	70973270	+	5339	protein_coding	cytochrome b reductase 1 [Source:MGI Symbol;Acc:MGI:2654575]	-	0	10	0	0.0740416
ENSMUSG00000021614	1.38778e-17	10.8805	-6.4642	0.00243493	0.0387567	Vcan	13	89803431	89890628	-	14462	protein_coding	versican [Source:MGI Symbol;Acc:MGI:102889]	-	0	10	0	0.0273343
ENSMUSG00000118555	1.38778e-17	10.8805	-6.4642	0.00243493	0.0387567	ENSMUSG00000118555	7	110716986	110718801	-	1816	transcribed_processed_pseudogene	novel zinc finger pseudogene	-	0	10	0	0.217681
ENSMUSG00000101450	1.38778e-17	10.8805	-6.4642	0.00243493	0.0387567	Gm28941	1	82717412	82718428	+	1017	lncRNA	predicted gene 28941 [Source:MGI Symbol;Acc:MGI:5579647]	-	0	10	0	0.3887
ENSMUSG00000024530	1.38778e-17	10.8805	-6.4642	0.00243493	0.0387567	Prelid3a	18	67597936	67612905	+	3201	protein_coding	PRELI domain containing 3A [Source:MGI Symbol;Acc:MGI:2442865]	-	0	10	0	0.123495
ENSMUSG00000075463	1.38778e-17	10.8805	-6.4642	0.00243493	0.0387567	4930594M22Rik	14	123150442	123174881	+	4342	lncRNA	RIKEN cDNA 4930594M22 gene [Source:MGI Symbol;Acc:MGI:1925478]	-	0	10	0	0.0910429
ENSMUSG00000096169	1.38778e-17	10.8805	-6.4642	0.00243493	0.0387567	Olfr1564	17	33430180	33440664	-	5456	protein_coding	olfactory receptor 1564 [Source:MGI Symbol;Acc:MGI:3782645]	-	0	10	0	0.0724538
ENSMUSG00000058420	1.38778e-17	10.8805	-6.4642	0.00243493	0.0387567	Syt17	7	117979940	118047445	-	5205	protein_coding	synaptotagmin XVII [Source:MGI Symbol;Acc:MGI:104966]	-	0	10	0	0.0759478
ENSMUSG00000104528	1.38778e-17	10.8805	-6.4642	0.00243493	0.0387567	Gm43314	3	157600598	157602828	-	2231	TEC	predicted gene 43314 [Source:MGI Symbol;Acc:MGI:5663451]	-	0	10	0	0.177189
ENSMUSG00000120002	1.38778e-17	10.8805	-6.4642	0.00243493	0.0387567	ENSMUSG00000120002	1	181039576	181062292	+	2093	lncRNA	novel transcript	-	0	10	0	0.188872
ENSMUSG00000046634	1.38778e-17	10.8805	-6.4642	0.00243493	0.0387567	Pkd1l1	11	8776708	8923266	-	7640	protein_coding	polycystic kidney disease 1 like 1 [Source:MGI Symbol;Acc:MGI:2156538]	-	0	10	0	0.0517419
ENSMUSG00000037813	1.38778e-17	10.8805	-6.4642	0.00243493	0.0387567	D630003M21Rik	2	158024453	158071142	-	5104	protein_coding	RIKEN cDNA D630003M21 gene [Source:MGI Symbol;Acc:MGI:3606579]	-	0	10	0	0.0774506
ENSMUSG00000097858	1.38778e-17	10.8805	-6.4642	0.00243493	0.0387567	9530052C20Rik	3	142588256	142598682	+	1372	lncRNA	RIKEN cDNA 9530052C20 gene [Source:MGI Symbol;Acc:MGI:2443632]	-	0	10	0	0.288125
ENSMUSG00000097000	1.38778e-17	10.8805	-6.4642	0.00243493	0.0387567	Gm17435	8	73246746	73259343	+	4920	lncRNA	predicted gene, 17435 [Source:MGI Symbol;Acc:MGI:4937069]	-	0	10	0	0.0803472
ENSMUSG00000112719	1.38778e-17	10.8805	-6.4642	0.00243493	0.0387567	Gm45925	12	3278579	3279891	-	1313	transcribed_processed_pseudogene	predicted gene, 45925 [Source:MGI Symbol;Acc:MGI:5825562]	-	0	10	0	0.301072
ENSMUSG00000115284	1.38778e-17	10.8805	-6.4642	0.00243493	0.0387567	Gm34678	15	51743769	51760437	-	2153	lncRNA	predicted gene, 34678 [Source:MGI Symbol;Acc:MGI:5593837]	-	0	10	0	0.183608
ENSMUSG00000021182	1.38778e-17	10.8805	-6.4642	0.00243493	0.0387567	Ccdc88c	12	100877782	100995315	-	11386	protein_coding	coiled-coil domain containing 88C [Source:MGI Symbol;Acc:MGI:1915589]	-	0	10	0	0.0347188
ENSMUSG00000038530	1.38778e-17	10.8805	-6.4642	0.00243493	0.0387567	Rgs4	1	169569046	169575211	-	3098	protein_coding	regulator of G-protein signaling 4 [Source:MGI Symbol;Acc:MGI:108409]	-	0	10	0	0.127601
ENSMUSG00000112300	1.38778e-17	10.8805	-6.4642	0.00243493	0.0387567	Gm47976	10	78100365	78101909	-	1545	TEC	predicted gene, 47976 [Source:MGI Symbol;Acc:MGI:6097260]	-	0	10	0	0.255863
ENSMUSG00000087408	1.38778e-17	10.8805	-6.4642	0.00243493	0.0387567	Cers1	8	70768425	70784242	+	3171	protein_coding	ceramide synthase 1 [Source:MGI Symbol;Acc:MGI:2136690]	-	0	10	0	0.124664
ENSMUSG00000085336	1.38778e-17	10.8805	-6.4642	0.00243493	0.0387567	Gm11732	11	117316995	117329692	+	3321	lncRNA	predicted gene 11732 [Source:MGI Symbol;Acc:MGI:3652087]	-	0	10	0	0.119033
ENSMUSG00000114311	1.38778e-17	10.8805	-6.4642	0.00243493	0.0387567	Gm31452	13	107200185	107235752	+	3668	lncRNA	predicted gene, 31452 [Source:MGI Symbol;Acc:MGI:5590611]	-	0	10	0	0.107772
ENSMUSG00000118049	1.38778e-17	10.8805	-6.4642	0.00243493	0.0387567	Gm50103	17	31730978	31733121	+	2144	lncRNA	predicted gene, 50103 [Source:MGI Symbol;Acc:MGI:6302834]	-	0	10	0	0.184379
ENSMUSG00000032174	1.38778e-17	10.8805	-6.4642	0.00243493	0.0387567	Icam5	9	20943369	20950332	+	2947	protein_coding	intercellular adhesion molecule 5, telencephalin [Source:MGI Symbol;Acc:MGI:109430]	-	0	10	0	0.134139
ENSMUSG00000059555	1.38778e-17	10.8805	-6.4642	0.00243493	0.0387567	Tor4a	2	25082978	25086898	-	3301	protein_coding	torsin family 4, member A [Source:MGI Symbol;Acc:MGI:2442720]	-	0	10	0	0.119754
ENSMUSG00000109714	1.38778e-17	10.8805	-6.4642	0.00243493	0.0387567	Gm35021	8	36190804	36224671	+	3833	lncRNA	predicted gene, 35021 [Source:MGI Symbol;Acc:MGI:5594180]	-	0	10	0	0.103133
ENSMUSG00000115575	1.38778e-17	10.8805	-6.4642	0.00243493	0.0387567	Gm49024	14	34383664	34384661	+	998	lncRNA	predicted gene, 49024 [Source:MGI Symbol;Acc:MGI:6118390]	-	0	10	0	0.3961
ENSMUSG00000021139	1.38778e-17	10.8805	-6.4642	0.00243493	0.0387567	Gm20498	12	81405634	81579679	-	3241	protein_coding	predicted gene 20498 [Source:MGI Symbol;Acc:MGI:5141963]	-	0	10	0	0.121971
ENSMUSG00000120833	1.38778e-17	10.8805	-6.4642	0.00243493	0.0387567	ENSMUSG00000120833	12	76417747	76418232	-	486	lncRNA	novel transcript, antisense to Zbtb1	-	0	10	0	0.813391
ENSMUSG00000032783	1.38778e-17	10.8805	-6.4642	0.00243493	0.0387567	Troap	15	98972456	98981290	+	3520	protein_coding	trophinin associated protein [Source:MGI Symbol;Acc:MGI:1925983]	-	0	10	0	0.112303
ENSMUSG00000085289	1.38778e-17	10.8805	-6.4642	0.00243493	0.0387567	Gm15337	18	39500091	39522478	-	3888	lncRNA	predicted gene 15337 [Source:MGI Symbol;Acc:MGI:3705103]	-	0	10	0	0.101674
ENSMUSG00000034467	1.38778e-17	10.8805	-6.4642	0.00243493	0.0387567	Dynlrb2	8	117231713	117242654	+	556	protein_coding	dynein light chain roadblock-type 2 [Source:MGI Symbol;Acc:MGI:1922715]	-	0	10	0	0.710986
ENSMUSG00000104014	1.38778e-17	10.8805	-6.4642	0.00243493	0.0387567	4930562F17Rik	1	158961842	158993957	+	960	lncRNA	RIKEN cDNA 4930562F17 gene [Source:MGI Symbol;Acc:MGI:1922506]	-	0	10	0	0.411779
ENSMUSG00000026609	1.38778e-17	10.8805	-6.4642	0.00243493	0.0387567	Ush2a	1	187994220	188697238	+	17322	protein_coding	usherin [Source:MGI Symbol;Acc:MGI:1341292]	-	0	10	0	0.0228212
ENSMUSG00000092188	1.38778e-17	10.8805	-6.4642	0.00243493	0.0387567	Gm20471	1	163107925	163114614	+	626	lncRNA	predicted gene 20471 [Source:MGI Symbol;Acc:MGI:5141936]	-	0	10	0	0.631483
ENSMUSG00000070524	1.38778e-17	10.8805	-6.4642	0.00243493	0.0387567	Fcrlb	1	170734842	170740510	-	1284	protein_coding	Fc receptor-like B [Source:MGI Symbol;Acc:MGI:3576487]	-	0	10	0	0.307872
ENSMUSG00000103272	1.38778e-17	10.8805	-6.4642	0.00243493	0.0387567	Gm37914	1	86048605	86051283	+	2679	TEC	predicted gene, 37914 [Source:MGI Symbol;Acc:MGI:5611142]	-	0	10	0	0.147558
ENSMUSG00000040035	1.38778e-17	10.8805	-6.4642	0.00243493	0.0387567	Disp2	2	118610200	118641774	+	9555	protein_coding	dispatched RND tramsporter family member 2 [Source:MGI Symbol;Acc:MGI:2388733]	-	0	10	0	0.0413719
ENSMUSG00000121134	1.38778e-17	10.8805	-6.4642	0.00243493	0.0387567	ENSMUSG00000121134	2	78753816	78755908	+	2093	lncRNA	novel transcript	-	0	10	0	0.188872
ENSMUSG00000106073	1.38778e-17	10.8805	-6.4642	0.00243493	0.0387567	Gm42892	3	116734007	116737979	-	3973	TEC	predicted gene 42892 [Source:MGI Symbol;Acc:MGI:5663029]	-	0	10	0	0.0994986
ENSMUSG00000097532	1.38778e-17	10.8805	-6.4642	0.00243493	0.0387567	Gm4349	3	95334887	95338402	+	2658	transcribed_unprocessed_pseudogene	predicted gene 4349 [Source:MGI Symbol;Acc:MGI:3782533]	-	0	10	0	0.148724
ENSMUSG00000085569	1.38778e-17	10.8805	-6.4642	0.00243493	0.0387567	Gm12602	4	89018103	89046466	-	2883	lncRNA	predicted gene 12602 [Source:MGI Symbol;Acc:MGI:3651757]	-	0	10	0	0.137117
ENSMUSG00000063935	1.38778e-17	10.8805	-6.4642	0.00243493	0.0387567	Zar1	5	72734149	72738597	-	3465	protein_coding	zygote arrest 1 [Source:MGI Symbol;Acc:MGI:2180337]	-	0	10	0	0.114086
ENSMUSG00000107946	1.38778e-17	10.8805	-6.4642	0.00243493	0.0387567	Gm44066	6	128819521	128820134	-	519	lncRNA	predicted gene, 44066 [Source:MGI Symbol;Acc:MGI:5690458]	-	0	10	0	0.761673
ENSMUSG00000073795	1.38778e-17	10.8805	-6.4642	0.00243493	0.0387567	Spef1l	7	139552216	139558668	-	1990	protein_coding	sperm flagellar 1 like [Source:MGI Symbol;Acc:MGI:2685939]	-	0	10	0	0.198647
ENSMUSG00000121201	1.38778e-17	10.8805	-6.4642	0.00243493	0.0387567	ENSMUSG00000121201	7	63555226	63556752	+	1527	lncRNA	novel transcript, antisense to Klf13	-	0	10	0	0.258879
ENSMUSG00000102151	1.38778e-17	10.8805	-6.4642	0.00243493	0.0387567	Gm37472	14	61914892	61918943	-	4052	TEC	predicted gene, 37472 [Source:MGI Symbol;Acc:MGI:5610700]	-	0	10	0	0.0975588
ENSMUSG00000048153	1.38778e-17	10.8805	-6.4642	0.00243493	0.0387567	Olfr49	14	54515710	54522396	-	5717	protein_coding	olfactory receptor 49 [Source:MGI Symbol;Acc:MGI:1333764]	-	0	10	0	0.0691461
ENSMUSG00000098888	1.38778e-17	10.8805	-6.4642	0.00243493	0.0387567	Gm18486	9	76776468	76776765	-	298	processed_pseudogene	predicted gene, 18486 [Source:MGI Symbol;Acc:MGI:5010671]	-	0	10	0	1.32654
ENSMUSG00000120220	1.38778e-17	10.8805	-6.4642	0.00243493	0.0387567	ENSMUSG00000120220	9	44792761	44793502	-	742	lncRNA	novel transcript	-	0	10	0	0.53276
ENSMUSG00000087172	1.38778e-17	10.8805	-6.4642	0.00243493	0.0387567	Gm12153	11	43849916	44025814	+	2509	lncRNA	predicted gene 12153 [Source:MGI Symbol;Acc:MGI:3649294]	-	0	10	0	0.157556
ENSMUSG00000084941	1.38778e-17	10.8805	-6.4642	0.00243493	0.0387567	Gm11944	11	3258996	3270722	+	873	lncRNA	predicted gene 11944 [Source:MGI Symbol;Acc:MGI:3702312]	-	0	10	0	0.452816
ENSMUSG00000112090	1.38778e-17	10.8805	-6.4642	0.00243493	0.0387567	Gm48231	12	78444909	78447314	+	2406	TEC	predicted gene, 48231 [Source:MGI Symbol;Acc:MGI:6097636]	-	0	10	0	0.164301
ENSMUSG00000116173	1.38778e-17	10.8805	-6.4642	0.00243493	0.0387567	Gm32126	16	23976951	23987311	-	674	lncRNA	predicted gene, 32126 [Source:MGI Symbol;Acc:MGI:5591285]	-	0	10	0	0.58651
ENSMUSG00000045575	1.38778e-17	10.8805	-6.4642	0.00243493	0.0387567	Vmn1r233	17	21210009	21216726	-	5759	protein_coding	vomeronasal 1 receptor 233 [Source:MGI Symbol;Acc:MGI:2159639]	-	0	10	0	0.0686418
ENSMUSG00000024440	1.38778e-17	10.8805	-6.4642	0.00243493	0.0387567	Pcdh12	18	38400142	38417455	-	6058	protein_coding	protocadherin 12 [Source:MGI Symbol;Acc:MGI:1855700]	-	0	10	0	0.0652539
ENSMUSG00000085560	1.38778e-17	11.9679	-6.60021	0.00143701	0.0277246	C230038L03Rik	7	96556033	96601093	-	4251	lncRNA	RIKEN cDNA C230038L03 gene [Source:MGI Symbol;Acc:MGI:3697433]	-	0	11	0	0.102291
ENSMUSG00000031394	1.38778e-17	11.9679	-6.60021	0.00143701	0.0277246	Opn1mw	X	73171070	73194366	+	1562	protein_coding	opsin 1 (cone pigments), medium-wave-sensitive (color blindness, deutan) [Source:MGI Symbol;Acc:MGI:1097692]	-	0	11	0	0.278386
ENSMUSG00000109715	1.38778e-17	11.9679	-6.60021	0.00143701	0.0277246	Gm45606	11	75421102	75423897	-	2796	lncRNA	predicted gene 45606 [Source:MGI Symbol;Acc:MGI:5791442]	-	0	11	0	0.155522
ENSMUSG00000086330	1.38778e-17	11.9679	-6.60021	0.00143701	0.0277246	1700007J10Rik	11	59616743	59630980	-	1298	lncRNA	RIKEN cDNA 1700007J10 gene [Source:MGI Symbol;Acc:MGI:1916570]	-	0	11	0	0.335007
ENSMUSG00000102697	1.38778e-17	11.9679	-6.60021	0.00143701	0.0277246	Pcdhac2	18	37276556	37320710	+	5888	protein_coding	protocadherin alpha subfamily C, 2 [Source:MGI Symbol;Acc:MGI:1891443]	-	0	11	0	0.0738517
ENSMUSG00000116913	1.38778e-17	11.9679	-6.60021	0.00143701	0.0277246	Gm49566	16	20059777	20060864	+	321	lncRNA	predicted gene, 49566 [Source:MGI Symbol;Acc:MGI:6214956]	-	0	11	0	1.35464
ENSMUSG00000073910	1.38778e-17	11.9679	-6.60021	0.00143701	0.0277246	Mob3b	4	34949074	35157484	-	6200	protein_coding	MOB kinase activator 3B [Source:MGI Symbol;Acc:MGI:2664539]	-	0	11	0	0.0701353
ENSMUSG00000101365	1.38778e-17	11.9679	-6.60021	0.00143701	0.0277246	Gm19325	9	96929497	96949360	-	3382	lncRNA	predicted gene, 19325 [Source:MGI Symbol;Acc:MGI:5011510]	-	0	11	0	0.128574
ENSMUSG00000039457	1.38778e-17	11.9679	-6.60021	0.00143701	0.0277246	Ppl	16	4904155	4950285	-	6893	protein_coding	periplakin [Source:MGI Symbol;Acc:MGI:1194898]	-	0	11	0	0.0630841
ENSMUSG00000115624	1.38778e-17	11.9679	-6.60021	0.00143701	0.0277246	Gm49204	14	49261387	49266026	-	4640	TEC	predicted gene, 49204 [Source:MGI Symbol;Acc:MGI:6118653]	-	0	11	0	0.0937153
ENSMUSG00000105471	1.38778e-17	11.9679	-6.60021	0.00143701	0.0277246	A430073D23Rik	5	109845524	109944164	-	1632	lncRNA	RIKEN cDNA A430073D23 gene [Source:MGI Symbol;Acc:MGI:4361019]	-	0	11	0	0.266445
ENSMUSG00000030525	1.38778e-17	13.0552	-6.7245	0.00085757	0.018682	Chrna7	7	62748440	62862317	-	4505	protein_coding	cholinergic receptor, nicotinic, alpha polypeptide 7 [Source:MGI Symbol;Acc:MGI:99779]	-	0	12	0	0.105298
ENSMUSG00000105728	1.38778e-17	13.0552	-6.7245	0.00085757	0.018682	Gm42819	3	97938003	97943123	+	5121	TEC	predicted gene 42819 [Source:MGI Symbol;Acc:MGI:5662956]	-	0	12	0	0.0926322
ENSMUSG00000037572	1.38778e-17	13.0552	-6.7245	0.00085757	0.018682	Wdhd1	14	47478401	47514314	-	7349	protein_coding	WD repeat and HMG-box DNA binding protein 1 [Source:MGI Symbol;Acc:MGI:2443514]	HMG	0	12	0	0.0645489
ENSMUSG00000081822	1.38778e-17	13.0552	-6.7245	0.00085757	0.018682	Gm15626	5	83447432	83448299	-	868	processed_pseudogene	predicted gene 15626 [Source:MGI Symbol;Acc:MGI:3783070]	-	0	12	0	0.546509
ENSMUSG00000097146	1.38778e-17	13.0552	-6.7245	0.00085757	0.018682	Gm4211	13	81105784	81111849	-	2220	lncRNA	predicted gene 4211 [Source:MGI Symbol;Acc:MGI:3782387]	-	0	12	0	0.21368
ENSMUSG00000085687	1.38778e-17	13.0552	-6.7245	0.00085757	0.018682	Gm16153	10	4359033	4373369	+	4118	lncRNA	predicted gene 16153 [Source:MGI Symbol;Acc:MGI:3802057]	-	0	12	0	0.115194
ENSMUSG00000104018	1.38778e-17	13.0552	-6.7245	0.00085757	0.018682	4833412K13Rik	1	78442085	78443563	-	1479	TEC	RIKEN cDNA 4833412K13 gene [Source:MGI Symbol;Acc:MGI:1921857]	-	0	12	0	0.320737
ENSMUSG00000109696	1.38778e-17	13.0552	-6.7245	0.00085757	0.018682	Gm36670	8	92700723	92718575	-	1739	lncRNA	predicted gene, 36670 [Source:MGI Symbol;Acc:MGI:5595829]	-	0	12	0	0.272783
ENSMUSG00000106296	1.38778e-17	13.0552	-6.7245	0.00085757	0.018682	4632404M16Rik	3	102041931	102044812	+	2882	lncRNA	RIKEN cDNA 4632404M16 gene [Source:MGI Symbol;Acc:MGI:1921598]	-	0	12	0	0.164597
ENSMUSG00000105852	1.38778e-17	13.0552	-6.7245	0.00085757	0.018682	Gm42890	3	105866819	105891916	+	3192	lncRNA	predicted gene 42890 [Source:MGI Symbol;Acc:MGI:5663027]	-	0	12	0	0.148612
ENSMUSG00000025726	1.38778e-17	13.0552	-6.7245	0.00085757	0.018682	Slc28a1	7	80764547	80820164	+	2950	protein_coding	solute carrier family 28 (sodium-coupled nucleoside transporter), member 1 [Source:MGI Symbol;Acc:MGI:3605073]	-	0	12	0	0.160803
ENSMUSG00000069041	1.38778e-17	13.0552	-6.7245	0.00085757	0.018682	Slc25a31	3	40663285	40680527	+	2128	protein_coding	solute carrier family 25 (mitochondrial carrier; adenine nucleotide translocator), member 31 [Source:MGI Symbol;Acc:MGI:1920583]	-	0	12	0	0.222918
ENSMUSG00000006642	1.38778e-17	13.0552	-6.7245	0.00085757	0.018682	Tcf23	5	31126006	31134362	+	4116	protein_coding	transcription factor 23 [Source:MGI Symbol;Acc:MGI:1934960]	bHLH	0	12	0	0.11525
ENSMUSG00000112124	1.38778e-17	13.0552	-6.7245	0.00085757	0.018682	Gm19056	12	32979150	32979946	-	797	processed_pseudogene	predicted gene, 19056 [Source:MGI Symbol;Acc:MGI:5011241]	-	0	12	0	0.595194
ENSMUSG00000045967	1.38778e-17	13.0552	-6.7245	0.00085757	0.018682	Gpr158	2	21372353	21835358	+	8170	protein_coding	G protein-coupled receptor 158 [Source:MGI Symbol;Acc:MGI:2441697]	-	0	12	0	0.0580624
ENSMUSG00000084756	1.38778e-17	13.0552	-6.7245	0.00085757	0.018682	Gm13881	2	103742369	103749305	+	3716	lncRNA	predicted gene 13881 [Source:MGI Symbol;Acc:MGI:3649536]	-	0	12	0	0.127656
ENSMUSG00000120929	1.38778e-17	13.0552	-6.7245	0.00085757	0.018682	ENSMUSG00000120929	X	58224953	58236966	+	769	lncRNA	novel transcript, antisense to KO:RP23-387L21.1and Fgf13	-	0	12	0	0.616866
ENSMUSG00000060224	1.38778e-17	13.0552	-6.7245	0.00085757	0.018682	Pyroxd2	19	42714297	42741214	-	4815	protein_coding	pyridine nucleotide-disulphide oxidoreductase domain 2 [Source:MGI Symbol;Acc:MGI:1921830]	-	0	12	0	0.0985191
ENSMUSG00000081209	1.38778e-17	13.0552	-6.7245	0.00085757	0.018682	Gm14890	X	58242323	58242998	+	676	processed_pseudogene	predicted gene 14890 [Source:MGI Symbol;Acc:MGI:3802134]	-	0	12	0	0.70173
ENSMUSG00000017412	1.38778e-17	13.0552	-6.7245	0.00085757	0.018682	Cacnb4	2	52318332	52566843	-	8963	protein_coding	calcium channel, voltage-dependent, beta 4 subunit [Source:MGI Symbol;Acc:MGI:103301]	-	0	12	0	0.0529253
ENSMUSG00000025272	1.38778e-17	13.0552	-6.7245	0.00085757	0.018682	Tro	X	149428300	149440579	-	7296	protein_coding	trophinin [Source:MGI Symbol;Acc:MGI:1928994]	-	0	12	0	0.0650178
ENSMUSG00000106321	1.38778e-17	13.0552	-6.7245	0.00085757	0.018682	Gm43674	3	22051842	22052632	-	791	lncRNA	predicted gene 43674 [Source:MGI Symbol;Acc:MGI:5663811]	-	0	12	0	0.599709
ENSMUSG00000107749	1.38778e-17	13.0552	-6.7245	0.00085757	0.018682	Gm44321	6	71253478	71256332	+	2855	TEC	predicted gene, 44321 [Source:MGI Symbol;Acc:MGI:5690713]	-	0	12	0	0.166154
ENSMUSG00000108806	1.38778e-17	13.0552	-6.7245	0.00085757	0.018682	Gm44729	7	126872436	126874487	+	2052	TEC	predicted gene 44729 [Source:MGI Symbol;Acc:MGI:5753305]	-	0	12	0	0.231174
ENSMUSG00000112196	1.38778e-17	13.0552	-6.7245	0.00085757	0.018682	Gm8274	10	81710892	81711354	+	463	processed_pseudogene	predicted gene 8274 [Source:MGI Symbol;Acc:MGI:3648016]	-	0	12	0	1.02456
ENSMUSG00000113425	1.38778e-17	13.0552	-6.7245	0.00085757	0.018682	Gm48653	12	73401855	73408771	+	2263	lncRNA	predicted gene, 48653 [Source:MGI Symbol;Acc:MGI:6098263]	-	0	12	0	0.20962
ENSMUSG00000003882	1.38778e-17	13.0552	-6.7245	0.00085757	0.018682	Il7r	15	9505874	9530262	-	4663	protein_coding	interleukin 7 receptor [Source:MGI Symbol;Acc:MGI:96562]	-	0	12	0	0.101731
ENSMUSG00000121118	1.38778e-17	13.0552	-6.7245	0.00085757	0.018682	ENSMUSG00000121118	15	82238593	82239103	+	511	lncRNA	novel transcript	-	0	12	0	0.928316
ENSMUSG00000091550	1.38778e-17	13.0552	-6.7245	0.00085757	0.018682	Gm6811	17	21313434	21314966	+	1533	unprocessed_pseudogene	predicted gene 6811 [Source:MGI Symbol;Acc:MGI:3648804]	-	0	12	0	0.309439
ENSMUSG00000025081	1.38778e-17	13.0552	-6.7245	0.00085757	0.018682	Tdrd1	19	56814641	56858444	+	5443	protein_coding	tudor domain containing 1 [Source:MGI Symbol;Acc:MGI:1933218]	-	0	12	0	0.0871522
ENSMUSG00000118342	1.38778e-17	13.0552	-6.7245	0.00085757	0.018682	Gm50255	19	21287740	21290647	-	450	lncRNA	predicted gene, 50255 [Source:MGI Symbol;Acc:MGI:6303075]	-	0	12	0	1.05415
ENSMUSG00000071656	1.38778e-17	14.1425	-6.83893	0.000517265	0.0135702	Lrrn4cl	19	8828132	8831273	+	2600	protein_coding	LRRN4 C-terminal like [Source:MGI Symbol;Acc:MGI:1916102]	-	0	13	0	0.197654
ENSMUSG00000108985	1.38778e-17	14.1425	-6.83893	0.000517265	0.0135702	A930030B08Rik	7	99549399	99553363	-	3965	TEC	RIKEN cDNA A930030B08 gene [Source:MGI Symbol;Acc:MGI:1924443]	-	0	13	0	0.129609
ENSMUSG00000111056	1.38778e-17	14.1425	-6.83893	0.000517265	0.0135702	Gm39317	9	32259978	32273034	+	1332	lncRNA	predicted gene, 39317 [Source:MGI Symbol;Acc:MGI:5622202]	-	0	13	0	0.385811
ENSMUSG00000020614	1.38778e-17	14.1425	-6.83893	0.000517265	0.0135702	Fam20a	11	109560575	109613105	-	3634	protein_coding	FAM20A, golgi associated secretory pathway pseudokinase [Source:MGI Symbol;Acc:MGI:2388266]	-	0	13	0	0.141415
ENSMUSG00000054256	1.38778e-17	14.1425	-6.83893	0.000517265	0.0135702	Msi1	5	115567658	115593757	+	5800	protein_coding	musashi RNA-binding protein 1 [Source:MGI Symbol;Acc:MGI:107376]	-	0	13	0	0.0886035
ENSMUSG00000102555	1.38778e-17	14.1425	-6.83893	0.000517265	0.0135702	6430511E19Rik	7	92289157	92292991	+	3835	TEC	RIKEN cDNA 6430511E19 gene [Source:MGI Symbol;Acc:MGI:2443259]	-	0	13	0	0.134003
ENSMUSG00000097557	1.38778e-17	14.1425	-6.83893	0.000517265	0.0135702	C130060C02Rik	19	15962439	15988060	+	1364	lncRNA	RIKEN cDNA C130060C02 gene [Source:MGI Symbol;Acc:MGI:3041192]	-	0	13	0	0.37676
ENSMUSG00000053263	1.38778e-17	15.2298	-6.94495	0.000315208	0.00950645	Gm12592	11	3255426	3281178	-	2954	lncRNA	predicted gene 12592 [Source:MGI Symbol;Acc:MGI:3649892]	-	0	14	0	0.18735
ENSMUSG00000000037	1.38778e-17	15.2298	-6.94495	0.000315208	0.00950645	Scml2	X	159865521	160041209	+	6397	protein_coding	Scm polycomb group protein like 2 [Source:MGI Symbol;Acc:MGI:1340042]	-	0	14	0	0.0865142
ENSMUSG00000092035	1.38778e-17	15.2298	-6.94495	0.000315208	0.00950645	Peg10	6	4747306	4760517	+	6667	protein_coding	paternally expressed 10 [Source:MGI Symbol;Acc:MGI:2157785]	-	0	14	0	0.0830105
ENSMUSG00000113637	1.38778e-17	15.2298	-6.94495	0.000315208	0.00950645	Gm7049	13	62960890	62962601	+	1712	processed_pseudogene	predicted gene 7049 [Source:MGI Symbol;Acc:MGI:3646400]	-	0	14	0	0.323266
ENSMUSG00000024056	1.38778e-17	15.2298	-6.94495	0.000315208	0.00950645	Ndc80	17	71803095	71833852	-	6493	protein_coding	NDC80 kinetochore complex component [Source:MGI Symbol;Acc:MGI:1914302]	-	0	14	0	0.0852351
ENSMUSG00000071719	1.38778e-17	15.2298	-6.94495	0.000315208	0.00950645	Nalf2	X	98864627	98892396	+	3909	protein_coding	NALCN channel auxiliary factor 2 [Source:MGI Symbol;Acc:MGI:3648377]	-	0	14	0	0.141579
ENSMUSG00000121184	1.38778e-17	15.2298	-6.94495	0.000315208	0.00950645	ENSMUSG00000121184	11	100912248	100914068	+	1821	lncRNA	novel transcript, sense intronic to Atp6v0a1	-	0	14	0	0.303916
ENSMUSG00000100141	1.38778e-17	15.2298	-6.94495	0.000315208	0.00950645	Gm6445	19	9584468	9585740	+	1112	unprocessed_pseudogene	predicted gene 6445 [Source:MGI Symbol;Acc:MGI:3779598]	-	0	14	0	0.49769
ENSMUSG00000049191	1.38778e-17	15.2298	-6.94495	0.000315208	0.00950645	Rtl5	X	101110150	101114910	-	4761	protein_coding	retrotransposon Gag like 5 [Source:MGI Symbol;Acc:MGI:3045324]	-	0	14	0	0.116243
ENSMUSG00000042564	1.38778e-17	15.2298	-6.94495	0.000315208	0.00950645	Fam227a	15	79493777	79543157	-	9222	protein_coding	family with sequence similarity 227, member A [Source:MGI Symbol;Acc:MGI:1922979]	-	0	14	0	0.0600121
ENSMUSG00000100212	1.38778e-17	15.2298	-6.94495	0.000315208	0.00950645	Gm5522	1	10875505	10876746	+	1242	processed_pseudogene	predicted gene 5522 [Source:MGI Symbol;Acc:MGI:3649087]	-	0	14	0	0.445597
ENSMUSG00000114493	1.38778e-17	15.2298	-6.94495	0.000315208	0.00950645	Gm47071	13	55974063	56232662	+	3859	lncRNA	predicted gene, 47071 [Source:MGI Symbol;Acc:MGI:6095789]	-	0	14	0	0.143413
ENSMUSG00000102782	1.38778e-17	15.2298	-6.94495	0.000315208	0.00950645	Gm37625	1	128012197	128017068	-	4872	TEC	predicted gene, 37625 [Source:MGI Symbol;Acc:MGI:5610853]	-	0	14	0	0.113594
ENSMUSG00000041577	1.38778e-17	15.2298	-6.94495	0.000315208	0.00950645	Prelp	1	133838042	133849152	-	3615	protein_coding	proline arginine-rich end leucine-rich repeat [Source:MGI Symbol;Acc:MGI:2151110]	-	0	14	0	0.153093
ENSMUSG00000121258	1.38778e-17	15.2298	-6.94495	0.000315208	0.00950645	ENSMUSG00000121258	2	34761088	34762988	+	1901	lncRNA	novel transcript	-	0	14	0	0.291126
ENSMUSG00000106268	1.38778e-17	15.2298	-6.94495	0.000315208	0.00950645	Gm18492	3	131077776	131078793	-	1018	processed_pseudogene	predicted gene, 18492 [Source:MGI Symbol;Acc:MGI:5010677]	-	0	14	0	0.543646
ENSMUSG00000085482	1.38778e-17	15.2298	-6.94495	0.000315208	0.00950645	A230083N12Rik	4	74168561	74169951	-	572	lncRNA	RIKEN cDNA A230083N12 gene [Source:MGI Symbol;Acc:MGI:3698879]	-	0	14	0	0.967537
ENSMUSG00000083235	1.38778e-17	15.2298	-6.94495	0.000315208	0.00950645	Gm13246	4	145570974	145571288	-	315	processed_pseudogene	predicted gene 13246 [Source:MGI Symbol;Acc:MGI:3649657]	-	0	14	0	1.75692
ENSMUSG00000045994	1.38778e-17	15.2298	-6.94495	0.000315208	0.00950645	B3gat1	9	26645024	26674397	+	4960	protein_coding	beta-1,3-glucuronyltransferase 1 (glucuronosyltransferase P) [Source:MGI Symbol;Acc:MGI:1924148]	-	0	14	0	0.111579
ENSMUSG00000116703	1.38778e-17	15.2298	-6.94495	0.000315208	0.00950645	Gm46540	16	16750725	16750959	+	235	processed_pseudogene	predicted gene, 46540 [Source:MGI Symbol;Acc:MGI:5826177]	-	0	14	0	2.35503
ENSMUSG00000121192	1.38778e-17	16.3172	-7.0437	0.000193974	0.00686106	ENSMUSG00000121192	11	84709677	84711185	+	1509	lncRNA	novel transcript, antisense to Mrm1	-	0	15	0	0.39295
ENSMUSG00000032625	1.38778e-17	16.3172	-7.0437	0.000193974	0.00686106	Thsd7a	6	12311609	12749409	-	13737	protein_coding	thrombospondin, type I, domain containing 7A [Source:MGI Symbol;Acc:MGI:2685683]	-	0	15	0	0.0431653
ENSMUSG00000084839	1.38778e-17	16.3172	-7.0437	0.000193974	0.00686106	Gm14097	2	132536352	132540443	-	470	lncRNA	predicted gene 14097 [Source:MGI Symbol;Acc:MGI:3651729]	-	0	15	0	1.26162
ENSMUSG00000078314	1.38778e-17	16.3172	-7.0437	0.000193974	0.00686106	Gm14762	X	84869498	84878437	+	2985	lncRNA	predicted gene 14762 [Source:MGI Symbol;Acc:MGI:3705212]	-	0	15	0	0.198647
ENSMUSG00000117766	1.38778e-17	16.3172	-7.0437	0.000193974	0.00686106	Gm50354	18	64833158	64833418	+	261	TEC	predicted gene, 50354 [Source:MGI Symbol;Acc:MGI:6303238]	-	0	15	0	2.27189
ENSMUSG00000028370	1.38778e-17	16.3172	-7.0437	0.000193974	0.00686106	Pappa	4	65042411	65275746	+	11027	protein_coding	pregnancy-associated plasma protein A [Source:MGI Symbol;Acc:MGI:97479]	-	0	15	0	0.0537737
ENSMUSG00000105590	1.38778e-17	16.3172	-7.0437	0.000193974	0.00686106	Gm43364	5	108697947	108701220	-	3274	TEC	predicted gene 43364 [Source:MGI Symbol;Acc:MGI:5663501]	-	0	15	0	0.181112
ENSMUSG00000116506	1.38778e-17	16.3172	-7.0437	0.000193974	0.00686106	5730414N17Rik	15	98770525	98771963	+	1439	lncRNA	RIKEN cDNA 5730414N17 gene [Source:MGI Symbol;Acc:MGI:1917774]	-	0	15	0	0.412065
ENSMUSG00000085591	1.38778e-17	17.4045	-7.13613	0.000120499	0.00473763	Gm13479	2	45247277	45294047	+	4722	lncRNA	predicted gene 13479 [Source:MGI Symbol;Acc:MGI:3651869]	-	0	16	0	0.133946
ENSMUSG00000119947	1.38778e-17	17.4045	-7.13613	0.000120499	0.00473763	ENSMUSG00000119947	18	77151602	77152864	-	1263	lncRNA	novel transcript	-	0	16	0	0.500786
ENSMUSG00000022021	1.38778e-17	17.4045	-7.13613	0.000120499	0.00473763	Diaph3	14	86892803	87378671	-	5569	protein_coding	diaphanous related formin 3 [Source:MGI Symbol;Acc:MGI:1927222]	-	0	16	0	0.113574
ENSMUSG00000056987	1.38778e-17	17.4045	-7.13613	0.000120499	0.00473763	Fam71d	12	78738309	78781290	+	2544	protein_coding	family with sequence similarity 71, member D [Source:MGI Symbol;Acc:MGI:1918147]	-	0	16	0	0.248621
ENSMUSG00000097261	1.38778e-17	17.4045	-7.13613	0.000120499	0.00473763	4930532G15Rik	1	185091658	185095062	-	1866	lncRNA	RIKEN cDNA 4930532G15 gene [Source:MGI Symbol;Acc:MGI:1922432]	-	0	16	0	0.338957
ENSMUSG00000104910	1.38778e-17	17.4045	-7.13613	0.000120499	0.00473763	Gm43331	3	105694949	105696637	-	1689	lncRNA	predicted gene 43331 [Source:MGI Symbol;Acc:MGI:5663468]	-	0	16	0	0.374478
ENSMUSG00000092051	1.38778e-17	17.4045	-7.13613	0.000120499	0.00473763	Gm17229	10	20391073	20395514	-	2817	transcribed_processed_pseudogene	predicted gene 17229 [Source:MGI Symbol;Acc:MGI:4938056]	-	0	16	0	0.224527
ENSMUSG00000120593	1.38778e-17	17.4045	-7.13613	0.000120499	0.00473763	ENSMUSG00000120593	19	30007085	30007758	-	674	lncRNA	novel transcript	-	0	16	0	0.938417
ENSMUSG00000112690	1.38778e-17	18.4918	-7.22299	7.55368e-05	0.00342729	Gm2446	12	55263961	55276745	-	847	unprocessed_pseudogene	predicted gene 2446 [Source:MGI Symbol;Acc:MGI:3780613]	-	0	17	0	0.793416
ENSMUSG00000031673	1.38778e-17	18.4918	-7.22299	7.55368e-05	0.00342729	Cdh11	8	103358727	103512274	-	8904	protein_coding	cadherin 11 [Source:MGI Symbol;Acc:MGI:99217]	-	0	17	0	0.0754744
ENSMUSG00000028451	1.38778e-17	18.4918	-7.22299	7.55368e-05	0.00342729	1700022I11Rik	4	42969604	42983640	+	4542	protein_coding	RIKEN cDNA 1700022I11 gene [Source:MGI Symbol;Acc:MGI:1914567]	-	0	17	0	0.147958
ENSMUSG00000106209	1.38778e-17	18.4918	-7.22299	7.55368e-05	0.00342729	Gm42918	5	121523582	121525164	+	1583	lncRNA	predicted gene 42918 [Source:MGI Symbol;Acc:MGI:5663055]	-	0	17	0	0.424525
ENSMUSG00000030882	1.38778e-17	18.4918	-7.22299	7.55368e-05	0.00342729	Dnhd1	7	105300034	105371006	+	15081	protein_coding	dynein heavy chain domain 1 [Source:MGI Symbol;Acc:MGI:1924755]	-	0	17	0	0.044561
ENSMUSG00000071202	1.38778e-17	18.4918	-7.22299	7.55368e-05	0.00342729	Ccdc78	17	26005554	26009487	+	2118	protein_coding	coiled-coil domain containing 78 [Source:MGI Symbol;Acc:MGI:2685784]	-	0	17	0	0.317292
ENSMUSG00000098022	1.38778e-17	18.4918	-7.22299	7.55368e-05	0.00342729	Zfp82	7	29753914	29772325	-	6041	protein_coding	zinc finger protein 82 [Source:MGI Symbol;Acc:MGI:1890753]	zf-C2H2	0	17	0	0.111244
ENSMUSG00000020911	1.38778e-17	19.5791	-7.30491	4.77659e-05	0.00242354	Krt19	11	100031636	100039491	-	1855	protein_coding	keratin 19 [Source:MGI Symbol;Acc:MGI:96693]	-	0	18	0	0.383587
ENSMUSG00000001119	1.38778e-17	19.5791	-7.30491	4.77659e-05	0.00242354	Col6a1	10	76544626	76562002	-	4380	protein_coding	collagen, type VI, alpha 1 [Source:MGI Symbol;Acc:MGI:88459]	-	0	18	0	0.162455
ENSMUSG00000051652	1.38778e-17	19.5791	-7.30491	4.77659e-05	0.00242354	Lrrc3	10	77733409	77738370	-	4296	protein_coding	leucine rich repeat containing 3 [Source:MGI Symbol;Acc:MGI:2447899]	-	0	18	0	0.165632
ENSMUSG00000120906	1.38778e-17	19.5791	-7.30491	4.77659e-05	0.00242354	ENSMUSG00000120906	9	123356884	123358671	-	1788	lncRNA	novel transcript	-	0	18	0	0.397961
ENSMUSG00000120101	1.38778e-17	19.5791	-7.30491	4.77659e-05	0.00242354	ENSMUSG00000120101	8	127321430	127322648	+	1219	lncRNA	novel transcript	-	0	18	0	0.58372
ENSMUSG00000120709	1.38778e-17	19.5791	-7.30491	4.77659e-05	0.00242354	ENSMUSG00000120709	12	75716579	75718349	+	1771	lncRNA	novel transcript	-	0	18	0	0.401781
ENSMUSG00000002020	1.38778e-17	19.5791	-7.30491	4.77659e-05	0.00242354	Ltbp2	12	84829986	84923306	-	8184	protein_coding	latent transforming growth factor beta binding protein 2 [Source:MGI Symbol;Acc:MGI:99502]	-	0	18	0	0.0869446
ENSMUSG00000046618	1.38778e-17	19.5791	-7.30491	4.77659e-05	0.00242354	Olfml2a	2	38821990	38853765	+	5579	protein_coding	olfactomedin-like 2A [Source:MGI Symbol;Acc:MGI:2444741]	-	0	18	0	0.127542
ENSMUSG00000105387	1.38778e-17	19.5791	-7.30491	4.77659e-05	0.00242354	Gm29681	5	131420438	131443556	-	4233	lncRNA	predicted gene, 29681 [Source:MGI Symbol;Acc:MGI:5588840]	-	0	18	0	0.168097
ENSMUSG00000109871	1.38778e-17	19.5791	-7.30491	4.77659e-05	0.00242354	Gm45276	8	15094563	15095648	+	1086	TEC	predicted gene 45276 [Source:MGI Symbol;Acc:MGI:5791112]	-	0	18	0	0.655207
ENSMUSG00000089742	1.38778e-17	19.5791	-7.30491	4.77659e-05	0.00242354	Gm15898	8	120821799	120824475	+	627	lncRNA	predicted gene 15898 [Source:MGI Symbol;Acc:MGI:3802167]	-	0	18	0	1.13486
ENSMUSG00000040181	1.38778e-17	20.6665	-7.38243	3.04594e-05	0.0017527	Fmo1	1	162657130	162694179	-	6304	protein_coding	flavin containing monooxygenase 1 [Source:MGI Symbol;Acc:MGI:1310002]	-	0	19	0	0.119144
ENSMUSG00000097536	1.38778e-17	20.6665	-7.38243	3.04594e-05	0.0017527	2610037D02Rik	15	96032700	96182376	-	5020	lncRNA	RIKEN cDNA 2610037D02 gene [Source:MGI Symbol;Acc:MGI:1917290]	-	0	19	0	0.149619
ENSMUSG00000040283	1.38778e-17	20.6665	-7.38243	3.04594e-05	0.0017527	Btnl9	11	49056412	49077986	-	6054	protein_coding	butyrophilin-like 9 [Source:MGI Symbol;Acc:MGI:2442439]	-	0	19	0	0.124064
ENSMUSG00000105802	1.38778e-17	20.6665	-7.38243	3.04594e-05	0.0017527	Gm43012	5	137335671	137336607	+	937	TEC	predicted gene 43012 [Source:MGI Symbol;Acc:MGI:5663149]	-	0	19	0	0.801585
ENSMUSG00000114452	1.38778e-17	21.7538	-7.456	1.95811e-05	0.00126298	A530001N23Rik	13	60631318	60636622	-	3901	lncRNA	RIKEN cDNA A530001N23 gene [Source:MGI Symbol;Acc:MGI:3045361]	-	0	20	0	0.20267
ENSMUSG00000014782	1.38778e-17	21.7538	-7.456	1.95811e-05	0.00126298	Plekhg4	8	106099906	106109494	+	5478	protein_coding	pleckstrin homology domain containing, family G (with RhoGef domain) member 4 [Source:MGI Symbol;Acc:MGI:2142544]	-	0	20	0	0.144326
ENSMUSG00000022102	1.38778e-17	21.7538	-7.456	1.95811e-05	0.00126298	Dok2	14	71003476	71015935	+	2902	protein_coding	docking protein 2 [Source:MGI Symbol;Acc:MGI:1332623]	-	0	20	0	0.272438
ENSMUSG00000033965	1.38778e-17	22.8411	-7.526	1.26863e-05	0.000903934	Slc16a2	X	102741020	102865589	-	4263	protein_coding	solute carrier family 16 (monocarboxylic acid transporters), member 2 [Source:MGI Symbol;Acc:MGI:1203732]	-	0	21	0	0.194733
ENSMUSG00000095040	1.38778e-17	22.8411	-7.526	1.26863e-05	0.000903934	1700001J03Rik	5	146119251	146122114	-	868	protein_coding	RIKEN cDNA 1700001J03 gene [Source:MGI Symbol;Acc:MGI:1916532]	-	0	21	0	0.95639
ENSMUSG00000108518	1.38778e-17	22.8411	-7.526	1.26863e-05	0.000903934	Gm5587	7	25118578	25119251	-	674	processed_pseudogene	predicted gene 5587 [Source:MGI Symbol;Acc:MGI:3645641]	-	0	21	0	1.23167
ENSMUSG00000104245	1.38778e-17	22.8411	-7.526	1.26863e-05	0.000903934	Gm38155	1	187077167	187109666	-	2763	lncRNA	predicted gene, 38155 [Source:MGI Symbol;Acc:MGI:5611383]	-	0	21	0	0.300451
ENSMUSG00000120312	1.38778e-17	23.9284	-7.59276	5.44527e-06	0.000454409	ENSMUSG00000120312	11	68902305	68903330	-	1026	lncRNA	novel transcript	-	0	22	0	0.847639
ENSMUSG00000067878	1.38778e-17	23.9284	-7.59276	5.44527e-06	0.000454409	Map7d3	X	55843218	55867686	-	2891	protein_coding	MAP7 domain containing 3 [Source:MGI Symbol;Acc:MGI:2445051]	-	0	22	0	0.300822
ENSMUSG00000073753	1.38778e-17	23.9284	-7.59276	5.44527e-06	0.000454409	Gm10571	4	129748864	129750503	+	1638	pseudogene	predicted gene 10571 [Source:MGI Symbol;Acc:MGI:3708701]	-	0	22	0	0.530939
ENSMUSG00000104392	1.38778e-17	23.9284	-7.59276	5.44527e-06	0.000454409	Gm37962	9	100991004	100993037	+	2034	TEC	predicted gene, 37962 [Source:MGI Symbol;Acc:MGI:5611190]	-	0	22	0	0.42757
ENSMUSG00000022510	1.38778e-17	23.9284	-7.59276	5.44527e-06	0.000454409	Trp63	16	25502513	25710852	+	8391	protein_coding	transformation related protein 63 [Source:MGI Symbol;Acc:MGI:1330810]	P53	0	22	0	0.103644
ENSMUSG00000110353	1.38778e-17	25.0158	-7.65656	3.60565e-06	0.000326444	Gm33543	10	95659835	95678792	-	1777	protein_coding	predicted gene, 33543 [Source:MGI Symbol;Acc:MGI:5592702]	-	0	23	0	0.511654
ENSMUSG00000106735	1.38778e-17	25.0158	-7.65656	3.60565e-06	0.000326444	A330058E17Rik	5	74332822	74336711	-	3890	TEC	RIKEN cDNA A330058E17 gene [Source:MGI Symbol;Acc:MGI:2442263]	-	0	23	0	0.23373
ENSMUSG00000015396	1.38778e-17	25.0158	-7.65656	3.60565e-06	0.000326444	Cd83	13	43938251	43956608	+	2572	protein_coding	CD83 antigen [Source:MGI Symbol;Acc:MGI:1328316]	-	0	23	0	0.353503
ENSMUSG00000061601	1.38778e-17	26.1031	-7.71767	2.40377e-06	0.000242057	Pclo	5	14564932	14913473	+	22457	protein_coding	piccolo (presynaptic cytomatrix protein) [Source:MGI Symbol;Acc:MGI:1349390]	-	0	24	0	0.0422469
ENSMUSG00000112734	1.38778e-17	26.1031	-7.71767	2.40377e-06	0.000242057	Gm47644	10	53213849	53221181	-	2708	lncRNA	predicted gene, 47644 [Source:MGI Symbol;Acc:MGI:6096722]	-	0	24	0	0.350347
ENSMUSG00000085207	1.38778e-17	26.1031	-7.71767	2.40377e-06	0.000242057	Gm11767	11	119822920	119833544	-	2852	lncRNA	predicted gene 11767 [Source:MGI Symbol;Acc:MGI:3650674]	-	0	24	0	0.332658
ENSMUSG00000055341	1.38778e-17	27.1904	-7.77629	1.61305e-06	0.000176871	Zfp457	13	67436202	67454549	-	3374	protein_coding	zinc finger protein 457 [Source:MGI Symbol;Acc:MGI:2664334]	zf-C2H2	0	25	0	0.292908
ENSMUSG00000097330	1.38778e-17	27.1904	-7.77629	1.61305e-06	0.000176871	Gm26672	18	37879612	37901295	-	6918	lncRNA	predicted gene, 26672 [Source:MGI Symbol;Acc:MGI:5477166]	-	0	25	0	0.142855
ENSMUSG00000120138	1.38778e-17	28.2777	-7.83262	1.08934e-06	0.00012722	ENSMUSG00000120138	15	97861207	97861998	-	792	lncRNA	novel transcript	-	0	26	0	1.29773
ENSMUSG00000039716	1.38778e-17	31.5397	-7.9895	3.47842e-07	5.28105e-05	Dock3	9	106770024	107109108	-	14448	protein_coding	dedicator of cyto-kinesis 3 [Source:MGI Symbol;Acc:MGI:2429763]	-	0	29	0	0.0793462
ENSMUSG00000114961	1.38778e-17	34.8017	-8.13099	1.16814e-07	2.09597e-05	A930002C04Rik	13	47297418	47302146	-	2505	lncRNA	RIKEN cDNA A930002C04 gene [Source:MGI Symbol;Acc:MGI:2442085]	-	0	32	0	0.504984
ENSMUSG00000054423	1.38778e-17	38.0637	-8.25983	2.92755e-08	6.64151e-06	Cadps	14	9646684	10097200	+	15054	protein_coding	Ca2+-dependent secretion activator [Source:MGI Symbol;Acc:MGI:1350922]	-	0	35	0	0.0919077
ENSMUSG00000120789	1.38778e-17	45.675	-8.52208	3.08575e-09	8.57794e-07	ENSMUSG00000120789	X	162741746	162756067	+	1087	lncRNA	novel transcript	-	0	42	0	1.52741
ENSMUSG00000086095	1.38778e-17	54.3736	-8.77299	2.24222e-10	8.04629e-08	Gm15328	18	16948778	16955840	+	4421	lncRNA	predicted gene 15328 [Source:MGI Symbol;Acc:MGI:3705182]	-	0	50	0	0.44708
